# Supplementary material for: Programming inactive RNA-binding small molecules into bioactive degraders
Source: Nature. 2023 May 24;618(7963):169–79. doi: 10.1038/s41586-023-06091-8 (PMC10232370; doi:10.1038/s41586-023-06091-8)
Supplement: Supplementary file 3 — Source Data Fig. 2 [file 41586_2023_6091_MOESM3_ESM.xlsx]

## Sheet: Panel c
LEFT PANEL -- PROCESSED DATA									RIGHT PANEL -- PROCESSED DATA
pre-miR-155-binder (nM)	0	0	0	0	100	1000			pre-miR-155					pri-miR-155
pre-miR-155-RiboTAC (nM)	0	1	10	100	100	100			pre-miR-155-binder (nM)	0	0	100	1000	0	0	100	1000
	1.24784	1.13318	0.517992	0.475006	0.653611	1.20197			pre-miR-155-RiboTAC (nM)	0	100	100	100	0	100	100	100
	0.971761	1.10381	0.483732	0.550942	0.88047	0.805863				0.988814	0.356304	0.84776	1.02977	1.14408	0.625643	0.664521	0.96398
	0.899359	0.927789	0.90744	0.402959	0.671464	1.15035				1.20588	0.325874	0.864553	1.05786	0.949505	0.493237	0.879915	0.910469
	0.916958	0.85011	0.852046	0.510748	0.584254	1.18685				0.838652	0.553949	0.508545	1.0061	0.920551	0.607766	0.712129	0.981802
LEFT PANEL -- RAW DATA									RIGHT PANEL -- RAW DATA
pre-miR-155-binder (nM)	0	0	0	0	100	1000				pre-miR-155				pri-miR-155
pre-miR-155-RiboTAC (nM)	0	1	10	100	100	100			pre-miR-155-binder (nM)	0	0	100	1000	0	0	100	1000
	RNU6 Ct values								pre-miR-155-RiboTAC (nM)	0	100	100	100	0	100	100	100
Biological Replicate 1	20.8528	21.4655	19.8123	19.8295	18.2762	19.5763				18S Ct values
	20.8436	21.391	19.7787	19.7485	18.2156	19.6838			Biological Replicate 1	15.7242	16.5945	16.4594	16.9049	same as left since they are same samples
	20.916	21.2943	19.8356	19.7608	17.929	19.7942				15.921	16.5205	16.5094	16.9923
Biological Replicate 2	20.3447	21.5172	19.933	20.0673	20.9613	18.8764				15.9351	16.5479	16.2871	17.0116
	20.1986	21.5332	19.987	20.1866	20.8564	18.6143			Biological Replicate 2	15.8963	16.9875	16.486	16.1301
	20.4581	21.3746	19.7861	20.1885	20.8741	18.672				15.8901	16.9884	16.6008	15.9578
Biological Replicate 3	21.1299	20.648	20.527	19.8858	17.9523	19.936				15.7419	16.9908	16.6715	15.9922
	21.0248	20.7682	20.5689	19.8202	18.1788	19.6101			Biological Replicate 3	16.78	16.5205	16.8068	16.7056
	20.8961	20.5394	20.6195	19.9375	17.8066	19.6617				16.811	16.6235	16.7187	16.7358
Biological Replicate 4	20.1059	19.9222	21.9991	21.4688	18.3207	19.8957				16.7687	16.5345	16.7148	16.6594
	20.2215	19.9807	21.9462	21.4032	18.2872	19.8862				pre-miR-155 Ct values				pri-miR-155 Ct values
	20.2402	19.9955	21.8007	21.3744	18.3952	19.9489			Biological Replicate 1	27.9311	29.6794	28.5177	28.8222	29.5397	31.1142	30.9211	30.4106
	miR-155 Ct values									27.1935	30.0917	28.4239	28.6839	29.3026	31.1222	30.8646	30.3301
Biological Replicate 1	29.3129	30.2506	29.4033	29.6809	27.0462	29.4247				27.9587	29.8127	28.4836	28.7302	29.5613	30.8622	30.645	31.7327
	29.0609	29.9949	29.4968	29.5344	27.0816	29.1932			Biological Replicate 2	27.2202	30.3514	28.5369	27.1149	29.3407	31.8159	30.5208	29.9994
	29.3109	29.3947	29.4041	29.3759	28.164	25.6708				27.9307	30.3962	28.4547	27.5753	30.1065	31.7694	30.7941	30.1905
Biological Replicate 2	28.9984	29.687	29.576	29.5677	29.8349	27.6915				27.0214	30.5264	28.851	28.6008	29.7111	31.8463	30.4028	29.7019
	29.1365	30.0277	29.559	29.4468	29.0113	28.2251			Biological Replicate 3	28.725	28.9556	29.3598	28.7464	30.5841	31.2271	31.1599	30.5277
	29.0211	30.3134	29.7448	30.0385	30.4271	27.2109				29.0006	29.2995	29.2038	28.4605	30.7499	30.9363	31.0133	30.7672
Biological Replicate 3	30.3529	28.825	29.4792	29.6443	27.652	28.7185				28.8502	29.4344	30.0577	28.322	30.7899	31.0763	30.9423	30.2911
	29.6149	29.0327	29.3767	29.9301	27.038	28.9495
	29.5726	30.4528	29.3104	30.0335	27.0022	26.9641			Avg of tech. rep.	18S Ct values
Biological Replicate 4	29.0653	28.8583	30.5494	31.3174	27.7916	28.4547			Biological Replicate 1	15.8601	16.5543	16.4187	16.9696
	28.8819	28.8367	31.2343	31.1359	28.1392	27.4603			Biological Replicate 2	15.8428	16.9889	16.5861	16.0267
	29.0262	28.9367	30.6858	30.7317	27.4288	29.105			Biological Replicate 3	16.7866	16.5595	16.7468	16.7003
Avg of tech. rep.	RNU6 Ct values									pre-miR-155 Ct values				pri-miR-155 Ct values
Biological Replicate 1	20.8708	21.3836	19.8089	19.7796	18.1403	19.6848			Biological Replicate 1	27.6944	29.8613	28.4751	28.7454	29.4678	31.0329	30.8102	30.8245
Biological Replicate 2	20.3338	21.475	19.902	20.1475	20.8972	18.7209			Biological Replicate 2	27.3908	30.4247	28.6142	27.7637	29.7194	31.8105	30.5726	29.9639
Biological Replicate 3	21.0169	20.6519	20.5718	19.8812	17.9792	19.7359			Biological Replicate 3	28.8586	29.2298	29.5404	28.5096	30.708	31.0799	31.0385	30.5287
Biological Replicate 4	20.1892	19.9661	21.9153	21.4155	18.3344	19.9103				delta Ct
	miR-155 Ct values								Biological Replicate 1	11.8344	13.3069	12.0564	11.7758	13.6078	14.4785	14.3916	13.8549
Biological Replicate 1	29.2282	29.8801	29.4347	29.5304	27.4306	28.0962			Biological Replicate 2	11.548	13.4357	12.0281	11.737	13.8767	14.8216	13.9865	13.9373
Biological Replicate 2	29.052	30.0094	29.6266	29.6843	29.7577	27.7092			Biological Replicate 3	12.072	12.6703	12.7937	11.8094	13.9214	14.5203	14.2917	13.8284
Biological Replicate 3	29.8468	29.4369	29.3888	29.8693	27.2307	28.2107
Biological Replicate 4	28.9911	28.8773	30.8232	31.0616	27.7865	28.34			avg of vehicle	11.8181				13.8019
	delta Ct									normalized fold change
Biological Replicate 1	8.35741	8.49647	9.62584	9.75083	9.29034	8.41145			Biological Replicate 1	0.988814	0.356304	0.84776	1.02977	1.14408	0.625643	0.664521	0.96398
Biological Replicate 2	8.71817	8.53436	9.72457	9.53687	8.8605	8.98824			Biological Replicate 2	1.20588	0.325874	0.864553	1.05786	0.949505	0.493237	0.879915	0.910469
Biological Replicate 3	8.82988	8.78498	8.81697	9.98814	9.25146	8.47477			Biological Replicate 3	0.838652	0.553949	0.508545	1.0061	0.920551	0.607766	0.712129	0.981802
Biological Replicate 4	8.80192	8.91112	8.90784	9.64616	9.45218	8.42971
avg of vehicle	8.67685
	normalized fold change
Biological Replicate 1	1.24784	1.13317	0.517992	0.475006	0.653611	1.20197
Biological Replicate 2	0.971761	1.10381	0.483732	0.550942	0.88047	0.805863
Biological Replicate 3	0.899359	0.927789	0.90744	0.402959	0.671464	1.15035
Biological Replicate 4	0.916958	0.85011	0.852046	0.510748	0.584254	1.18685

## Sheet: Panel d
LEFT PANEL -- PROCESSED DATA							RIGHT PANEL -- PROCESSED DATA
pre-miR-155							mature-miR-155
pre-miR-155-RiboTAC (nM)	0	100	0	100			pre-miR-155-RiboTAC (nM)	0	100	0	100
control siRNA	+	+	-	-			control siRNA	+	+	-	-
RNase L siRNA	-	-	+	+			Rnase L siRNA	-	-	+	+
	0.957066	0.527841	1.1064	1.1661				1.01851	0.599826	0.92674	1.0235
	1.13815	0.36496	0.74202	0.942142				1.09023	0.568895	1.09207	1.02506
	0.918035	0.573981	1.21806	0.97275				0.900566	0.566288	0.988084	1.12367
LEFT PANEL -- RAW DATA							RIGHT PANEL -- RAW DATA
pre-miR-155							mature-miR-155
pre-miR-155-RiboTAC (nM)	0	100	0	100			pre-miR-155-RiboTAC (nM)	0	100	0	100
control siRNA	+	+	-	-			control siRNA	+	+	-	-
Rnase L siRNA	-	-	+	+			Rnase L siRNA	-	-	+	+
	18S Ct values							RNU6 Ct values
Biological Replicate 1	14.1495	14.8645	14.5093	14.6319			Biological Replicate 1	19.0478	18.9364	19.5182	18.5441
	13.9119	14.6237	14.4689	14.6758				19.2161	18.8531	19.5538	18.328
	14.0768	14.6025	14.6582	14.647				18.8617	19.1918	19.5947	18.5658
Biological Replicate 2	14.2414	14.7585	13.7412	14.7939			Biological Replicate 2	19.123	19.3464	19.8127	18.6588
	14.5222	14.8062	13.6402	14.9571				19.1742	19.2785	19.8503	18.723
	14.3177	15.0175	13.8061	14.8577				19.372	19.1882	19.648	18.8247
Biological Replicate 3	14.3572	14.54	14.6689	14.9684			Biological Replicate 3	19.6134	20.5882	19.0535	20.4902
	14.6288	14.4876	14.7161	14.8234				19.4658	20.3028	18.9655	20.352
	14.2167	14.6142	14.5708	14.9853				19.3404	20.599	19.1224	20.3916
	pre-miR-155 Ct values							miR-155 Ct values
Biological Replicate 1	29.8491	31.4697	29.8394	29.9705			Biological Replicate 1	29.4318	30.7978	30.5067	29.5466
	29.1851	30.7644	29.6692	29.5225				29.9262	30.0743	30.8666	29.8059
	29.663	30.991	29.3938	29.5001				29.8475	30.4808	31.2302	29.5923
Biological Replicate 2	29.6898	31.654	29.4564	30.2136			Biological Replicate 2	29.8039	31.0513	30.8881	30.2828
	29.7419	32.311	29.5586	30.3979				29.7404	31.0365	30.7891	29.6726
	29.4584	31.3487	29.1675	29.9587				29.9105	30.326	30.86	29.7515
Biological Replicate 3	30.211	30.8899	29.9051	30.1202			Biological Replicate 3	30.2972	31.2949	30.7934	31.7669
	29.7878	30.2415	29.4139	30.2091				30.301	32.6126	29.9004	31.4687
	29.9431	31.2821	29.4866	30.2708				30.434	32.203	30.107	31.101
Avg of tech. rep.	18S Ct values						Avg of tech. rep.	18S Ct values
Biological Replicate 1	14.0461	14.6969	14.5455	14.6515			Biological Replicate 1	19.0418	18.9938	19.5556	18.4793
Biological Replicate 2	14.3604	14.8607	13.7292	14.8696			Biological Replicate 2	19.2231	19.271	19.7703	18.7355
Biological Replicate 3	14.4009	14.5472	14.6519	14.9257			Biological Replicate 3	19.4732	20.4967	19.0471	20.4113
	pre-miR-155 Ct values							miR-155 Ct values
Biological Replicate 1	29.5657	31.0751	29.6341	29.6644			Biological Replicate 1	29.7352	30.451	30.8678	29.6483
Biological Replicate 2	29.6301	31.7712	29.3942	30.1901			Biological Replicate 2	29.8182	30.8046	30.8458	29.9023
Biological Replicate 3	29.9806	30.8045	29.6018	30.2			Biological Replicate 3	30.3441	32.0369	30.2669	31.4455
	delta Ct							delta Ct
Biological Replicate 1	15.5196	16.3782	15.0886	15.0128			Biological Replicate 1	10.6933	11.4572	11.3123	11.169
Biological Replicate 2	15.2696	16.9105	15.665	15.3205			Biological Replicate 2	10.5952	11.5336	11.0754	11.1668
Biological Replicate 3	15.5797	16.2573	14.9499	15.2744			Biological Replicate 3	10.8709	11.5402	11.2198	11.0343
avg of vehicle	15.4563		15.2345				avg of vehicle	10.7198		11.2025
Biological Replicate 1	0.957066	0.527841	1.1064	1.1661			Biological Replicate 1	1.01851	0.599826	0.92674	1.0235
Biological Replicate 2	1.13815	0.36496	0.74202	0.942142			Biological Replicate 2	1.09023	0.568895	1.09206	1.02506
Biological Replicate 3	0.918035	0.573981	1.21806	0.97275			Biological Replicate 3	0.900566	0.566288	0.988084	1.12367

## Sheet: Panel e
PROCESSED DATA
pre-miR-155-RiboTAC (nM)	0	100	0
pre-miR-155-Ctr (nM)	0	0	100
	0.901199	2.24219	0.863515
	1.17196	2.51927	0.904148
	0.946821	2.08707	1.25131
RAW DATA
	18s	miR-155	ΔCt	average ΔCt of 3 technical replicates		average ΔCt (RNase L - actin)		average ΔCt of vehicle		ΔΔCt		Relative fold enrichment
VEHICLE
actin	12.3296	24.9584	12.6288	12.4673		0.383537		0.233454		0.150083		0.901199
	12.376	24.8071	12.4312
	12.3182	24.6601	12.3419
	18.5621	26.024	7.46194	7.39008		0.00453367				-0.22892		1.17196
	18.6173	25.9686	7.3513
	18.638	25.995	7.357
	18.5967	26.7415	8.14479	7.95387		0.312291				0.078837		0.946821
	18.6425	26.5719	7.92944
	18.8239	26.6113	7.78737
RNase L	13.9149	26.5932	12.6783	12.8508
	13.8523	26.7823	12.93
	13.7797	26.7238	12.9441
	18.3847	25.9047	7.51993	7.39461
	18.4368	25.7465	7.30973
	18.4138	25.768	7.35417
	17.9128	26.3752	8.46238	8.26616
	18.1709	26.3499	8.17906
	18.0071	26.1642	8.15702
pre-miR-155 RiboTAC
actin	18.8302	24.0212	5.19098	5.21671		-0.931455				-1.16491		2.24219
	18.8472	24.004	5.15676
	18.7607	24.0631	5.30239
	18.2348	25.0089	6.77411	7.33038		-1.09955				-1.33301		2.51927
	17.1651	25.0885	7.92341
	17.7103	25.0039	7.2936
	17.5674	25.1837	7.61627	7.42087		-0.828025				-1.06148		2.08707
	18.0311	25.2429	7.21183
	17.6532	25.0877	7.43449
RNase L	17.9543	22.2415	4.28718	4.28526
	17.8671	22.3078	4.44062
	18.116	22.244	4.12797
	18.518	26.1517	7.63372	6.23082
	18.9651	25.2336	6.26848
	20.6101	25.4004	4.79027
	18.4322	24.4633	6.03113	6.59284
	18.5061	26.0486	7.54258
	18.3289	24.5337	6.20481
pre-miR-155-Ctr
actin	18.1201	27.6557	9.5356	9.44138		0.445161				0.211707		0.863515
	18.253	27.6136	9.36062
	18.0476	27.4755	9.42791
	16.9229	27.2911	10.3682	10.3386		0.378823				0.145369		0.904148
	16.9924	27.3359	10.3435
	16.963	27.267	10.304
	18.7004	26.838	8.13756	7.50111		-0.0899913				-0.323445		1.25132
	18.8505	26.0757	7.22527
	18.9085	26.049	7.1405
RNase L	17.0667	27.0427	9.97608	9.88654
	17.2299	27.0765	9.84661
	17.243	27.0799	9.83692
	18.4092	29.4215	11.0122	10.7174
	18.4434	28.8044	10.3609
	18.5127	29.2917	10.779
	17.8767	25.2206	7.34392	7.41112
	17.8502	25.2237	7.37347
	17.9011	25.4171	7.51596

## Sheet: Panel f
LEFT PANEL	log2foldchange	-logPvalue			RIGHT PANEL	log2foldchange	-logPvalue
A1_hsa-let-7a-5p	-0.1	0.12759			A1_hsa-let-7a-5p	-0.378	0.641506
A2_hsa-let-7b-5p	-0.04	0.092994			A2_hsa-let-7b-5p	-0.555	0.968067
A3_hsa-let-7c-5p	-0.1	0.210934			A3_hsa-let-7c-5p	-0.682	0.995264
A4_hsa-let-7d-5p	-0.12	0.273678			A4_hsa-let-7d-5p	-0.341	0.54217
A5_hsa-let-7d-3p	0.02	0.00126439			A5_hsa-let-7d-3p	-0.837	0.927827
A6_hsa-let-7e-5p	0.06	0.0840081			A6_hsa-let-7e-5p	-0.551	0.950506
A7_hsa-let-7f-5p	-0.13	0.255918			A7_hsa-let-7f-5p	0.411	0.095154
A8_hsa-let-7g-5p	-0.07	0.16263			A8_hsa-let-7g-5p	-0.446	0.822838
A9_hsa-let-7g-3p	0.01	0.0231131			A9_hsa-let-7g-3p	-0.347	0.753669
A10_hsa-let-7i-5p	0.08	0.0562337			A10_hsa-let-7i-5p	-0.615	1.11488
A12_hsa-miR-100-5p	-0.23	0.33172			A12_hsa-miR-100-5p	-0.14	0.260507
A14_hsa-miR-101-5p	0.1	0.10828			A14_hsa-miR-101-5p	-0.557	0.479172
A15_hsa-miR-103a-3p	0.01	0.0403452			A15_hsa-miR-103a-3p	0.015	0.01308
A16_hsa-miR-105-5p	0.16	0.193745			A16_hsa-miR-105-5p	-0.342	0.813649
A17_hsa-miR-106a-3p	0.53	0.582684			A17_hsa-miR-106a-3p	-0.665	0.471434
A18_hsa-miR-106b-5p	0.13	0.261785			A18_hsa-miR-106b-5p	-0.725	1.78797
A19_hsa-miR-106b-3p	0.2	0.213261			A19_hsa-miR-106b-3p	-0.41	0.397168
A20_hsa-miR-107	-0.09	0.312764			A20_hsa-miR-107	-0.285	0.782782
A21_hsa-miR-10a-5p	-0.03	0.0719613			A21_hsa-miR-10a-5p	-0.564	0.905485
A23_hsa-miR-10b-5p	-3.27	0.390319			A23_hsa-miR-10b-5p	-0.932	1.21214
B1_hsa-miR-1180-3p	0.11	0.202468			B1_hsa-miR-1180-3p	0.235	0.133396
B2_hsa-miR-1207-5p	0.29	0.316091			B2_hsa-miR-1207-5p	-0.56	0.864244
B3_hsa-miR-122-5p	-0.06	0.0210527			B3_hsa-miR-122-5p	-0.634	0.764496
B5_hsa-miR-1224-3p	-0.07	0.0143352			B5_hsa-miR-1224-3p	-0.578	0.738896
B6_hsa-miR-1224-5p	0.15	0.139368			B6_hsa-miR-1224-5p	-0.466	0.555576
B7_hsa-miR-124-3p	0.21	0.200349			B7_hsa-miR-124-3p	-0.177	0.224035
B8_hsa-miR-124-5p	-0.26	0.23409			B8_hsa-miR-124-5p	-0.063	0.179942
B9_hsa-miR-125a-3p	0.13	0.22873			B9_hsa-miR-125a-3p	-0.459	0.838823
B10_hsa-miR-125a-5p	-0.14	0.354078			B10_hsa-miR-125a-5p	-0.115	0.21143
B11_hsa-miR-125b-5p	-0.13	0.253256			B11_hsa-miR-125b-5p	0.065	0.051714
B12_hsa-miR-126-3p	-0.12	0.0189506			B12_hsa-miR-126-3p	-0.423	0.510113
B13_hsa-miR-126-5p	-0.22	0.327846			B13_hsa-miR-126-5p	-0.634	0.903085
B14_hsa-miR-1265	0.56	0.904409			B14_hsa-miR-1265	-0.456	0.789483
B15_hsa-miR-127-3p	0.03	0.038043			B15_hsa-miR-127-3p	-0.059	0.100652
B16_hsa-miR-127-5p	0.53	0.682118			B16_hsa-miR-127-5p	0.484	0.202897
B17_hsa-miR-128-3p	0.08	0.053432			B17_hsa-miR-128-3p	-0.509	1.00083
B18_hsa-miR-1284	0.29	0.331773			B18_hsa-miR-1284	-1.061	1.00527
B19_hsa-miR-129-1-3p	0.13	0.212409			B19_hsa-miR-129-1-3p	-0.005	0.322144
B20_hsa-miR-1290	-0.03	0.0160236			B20_hsa-miR-1290	0.202	0.23248
B21_hsa-miR-129-2-3p	-0.36	0.425623			B21_hsa-miR-129-2-3p	-0.017	0.055428
B22_hsa-miR-129-5p	0.09	0.0653383			B22_hsa-miR-129-5p	-0.124	0.269672
B23_hsa-miR-130a-3p	-1.19	0.424236			B23_hsa-miR-130a-3p	-0.119	0.217948
B24_hsa-miR-130b-3p	-0.23	0.160717			B24_hsa-miR-130b-3p	-0.052	0.139607
C1_hsa-miR-132-3p	0.18	0.232255			C1_hsa-miR-132-3p	-0.572	1.00044
C2_hsa-miR-132-5p	0.1	0.159716			C2_hsa-miR-132-5p	-0.219	0.337581
C3_hsa-miR-1324	0.12	0.146079			C3_hsa-miR-1324	-0.656	0.677493
C4_hsa-miR-133a-3p	0.15	0.224755			C4_hsa-miR-133a-3p	-0.606	0.714072
C5_hsa-miR-133b	0.18	0.201784			C5_hsa-miR-133b	-0.160349	0.096174
C6_hsa-miR-134-5p	-0.01	0.0348977			C6_hsa-miR-134-5p	-0.493	0.460331
C7_hsa-miR-135a-5p	-0.43	0.243813			C7_hsa-miR-135a-5p	-0.709	0.958399
C8_hsa-miR-135b-5p	0.31	0.382181			C8_hsa-miR-135b-5p	-0.299	0.312555
C9_hsa-miR-136-5p	0.29	0.341197			C9_hsa-miR-136-5p	-0.404	0.340466
C10_hsa-miR-137	-0.25	0.26496			C10_hsa-miR-137	1.663	0.942388
C11_hsa-miR-138-5p	-0.06	0.0989414			C11_hsa-miR-138-5p	-0.365	0.909255
C12_hsa-miR-139-3p	0.05	0.0331766			C12_hsa-miR-139-3p	-0.57	0.352566
C13_hsa-miR-139-5p	0.08	0.0902225			C13_hsa-miR-139-5p	-0.478	0.654177
C14_hsa-miR-140-3p	0	0.0187872			C14_hsa-miR-140-3p	-0.027	0.049873
C15_hsa-miR-140-5p	-0.12	0.0735728			C15_hsa-miR-140-5p	-0.672	1.60846
C17_hsa-miR-142-3p	0.43	0.415647			C17_hsa-miR-142-3p	-0.17	0.319787
C18_hsa-miR-142-5p	-0.14	0.238025			C18_hsa-miR-142-5p	0.079	0.035131
C19_hsa-miR-143-3p	0.66	0.718396			C19_hsa-miR-143-3p	-0.302	0.319233
C20_hsa-miR-143-5p	-0.14	0.23431			C20_hsa-miR-143-5p	-0.082	0.106094
C23_hsa-miR-145-5p	0.6	0.283925			C23_hsa-miR-145-5p	0.0295902	0.018755
C24_hsa-miR-145-3p	-0.69	1.33938			C24_hsa-miR-145-3p	-0.383	0.321568
D1_hsa-miR-146a-5p	-0.2	0.397892			D1_hsa-miR-146a-5p	-0.117	0.264294
D2_hsa-miR-146b-5p	-0.11	0.211903			D2_hsa-miR-146b-5p	-0.241	0.411249
D3_hsa-miR-147a	0.28	0.385028			D3_hsa-miR-147a	-0.557	0.896377
D4_hsa-miR-148a-3p	0.16	0.17334			D4_hsa-miR-148a-3p	-0.555	0.785569
D5_hsa-miR-148b-3p	-0.04	0.0527631			D5_hsa-miR-148b-3p	-0.428	0.830912
D6_hsa-miR-149-5p	0.21	0.438011			D6_hsa-miR-149-5p	-0.717	0.895302
D7_hsa-miR-150-5p	0.34	0.262682			D7_hsa-miR-150-5p	-0.594	0.455651
D8_hsa-miR-151a-3p	-0.11	0.201546			D8_hsa-miR-151a-3p	-0.402	0.885586
D9_hsa-miR-151a-5p	-0.25	0.632564			D9_hsa-miR-151a-5p	-0.199	0.455342
D10_hsa-miR-152-3p	0.08	0.167382			D10_hsa-miR-152-3p	-0.508	0.913183
D11_hsa-miR-153-3p	-0.17	0.227418			D11_hsa-miR-153-3p	-0.321	0.382902
D12_hsa-miR-154-5p	-0.12	0.120377			D12_hsa-miR-154-5p	-0.404	0.541946
D13_hsa-miR-155-5p	0.72	0.684002			D13_hsa-miR-155-5p	-1.0442	2.03621
D15_hsa-miR-15a-5p	0.15	0.335377			D15_hsa-miR-15a-5p	-0.606	0.835974
D16_hsa-miR-15b-5p	-0.23	0.544156			D16_hsa-miR-15b-5p	-0.421	0.629161
D17_hsa-miR-15b-3p	-0.34	0.434944			D17_hsa-miR-15b-3p	-0.079	0.132566
D18_hsa-miR-16-5p	-0.2	0.485846			D18_hsa-miR-16-5p	0.462	0.866342
D19_hsa-miR-17-5p	0.02	0.00551039			D19_hsa-miR-17-5p	-0.373	1.51444
D20_hsa-miR-181a-5p	-0.01	0.0844067			D20_hsa-miR-181a-5p	0.38	1.61598
D21_hsa-miR-181a-3p	0.19	0.381559			D21_hsa-miR-181a-3p	-0.326	0.465289
D22_hsa-miR-181b-5p	-0.24	0.593047			D22_hsa-miR-181b-5p	-0.267	0.506792
D23_hsa-miR-181c-5p	1.73	0.492176			D23_hsa-miR-181c-5p	0.426	1.04708
D24_hsa-miR-181c-3p	-0.24	0.207812			D24_hsa-miR-181c-3p	-0.674	0.778415
E1_hsa-miR-181d-5p	-0.18	0.385326			E1_hsa-miR-181d-5p	-0.332	0.643421
E2_hsa-miR-182-5p	-0.22	0.565433			E2_hsa-miR-182-5p	-0.19	0.421583
E3_hsa-miR-182-3p	0.25	0.267594			E3_hsa-miR-182-3p	-0.657	0.969689
E4_hsa-miR-183-5p	-0.36	0.649737			E4_hsa-miR-183-5p	-0.114	0.214969
E5_hsa-miR-183-3p	0.01	0.0178018			E5_hsa-miR-183-3p	-0.68	0.851495
E7_hsa-miR-185-5p	0.1	0.111144			E7_hsa-miR-185-5p	-0.782	1.41479
E8_hsa-miR-186-5p	-0.09	0.246983			E8_hsa-miR-186-5p	-0.157	0.340231
E9_hsa-miR-186-3p	0.4	0.475517			E9_hsa-miR-186-3p	-0.577	0.658138
E10_hsa-miR-187-3p	0.19	0.217404			E10_hsa-miR-187-3p	-0.081	0.105808
E11_hsa-miR-187-5p	-0.12	0.121226			E11_hsa-miR-187-5p	0.025	0.012183
E12_hsa-miR-18a-5p	0.08	0.270541			E12_hsa-miR-18a-5p	-0.107	0.18665
E13_hsa-miR-18a-3p	0.44	0.648475			E14_hsa-miR-18b-5p	-0.312	0.502166
E14_hsa-miR-18b-5p	0.17	0.168245			E15_hsa-miR-18b-3p	0.219	0.149483
E15_hsa-miR-18b-3p	0.2	0.274304			E17_hsa-miR-1908-5p	-0.513	0.904601
E17_hsa-miR-1908-5p	0.13	0.0016711			E18_hsa-miR-191-5p	-0.204	0.605261
E18_hsa-miR-191-5p	0.06	0.122185			E19_hsa-miR-191-3p	-0.496	0.641737
E19_hsa-miR-191-3p	0.09	0.0410247			E20_hsa-miR-1914-3p	-0.377	0.751247
E20_hsa-miR-1914-3p	0.22	0.15946			E21_hsa-miR-192-5p	-0.622	0.596905
E21_hsa-miR-192-5p	0.06	0.0606394			E22_hsa-miR-192-3p	-0.539	0.746329
E22_hsa-miR-192-3p	0.35	0.312558			E24_hsa-miR-193a-5p	-0.169	0.191282
E24_hsa-miR-193a-5p	0.17	0.218335			F1_hsa-miR-193b-3p	-0.301	0.491978
F1_hsa-miR-193b-3p	-0.1	0.00992239			F2_hsa-miR-193b-5p	0.168	0.302709
F2_hsa-miR-193b-5p	-0.22	0.279094			F3_hsa-miR-194-5p	-0.45	0.630221
F3_hsa-miR-194-5p	0.16	0.300338			F4_hsa-miR-195-5p	0.037	0.036657
F4_hsa-miR-195-5p	-0.11	0.230796			F5_hsa-miR-195-3p	-0.331	0.478142
F5_hsa-miR-195-3p	0.29	0.527575			F6_hsa-miR-196a-5p	-0.526	0.457419
F6_hsa-miR-196a-5p	-0.16	0.219992			F7_hsa-miR-196a-3p	-0.295	0.285657
F7_hsa-miR-196a-3p	0.06	0.0314565			F8_hsa-miR-196b-5p	-0.562	0.510277
F8_hsa-miR-196b-5p	0.43	0.464049			F9_hsa-miR-197-3p	-0.68	0.958504
F9_hsa-miR-197-3p	0.13	0.128567			F11_hsa-miR-199a-5p	-0.525	0.681113
F11_hsa-miR-199a-5p	0.1	0.115744			F12_hsa-miR-199b-5p	0.055	0.01645
F12_hsa-miR-199b-5p	0.33	0.710242			F13_hsa-miR-19a-3p	-0.68	1.82944
F13_hsa-miR-19a-3p	0.52	1.10671			F15_hsa-miR-19b-3p	0.046	0.027397
F15_hsa-miR-19b-3p	-0.03	0.0478187			F17_hsa-miR-200a-5p	-0.251	0.405772
F17_hsa-miR-200a-5p	0.27	0.345318			F18_hsa-miR-200b-3p	-0.34	0.513286
F18_hsa-miR-200b-3p	0.24	0.553909			F19_hsa-miR-200c-3p	-0.233	0.330201
F19_hsa-miR-200c-3p	0.21	0.39839			F21_hsa-miR-202-3p	-0.503	0.536574
F20_hsa-miR-200c-5p	0.25	0.297938			F22_hsa-miR-203a-3p	0.463	0.407646
F21_hsa-miR-202-3p	0.43	0.586211			F23_hsa-miR-204-5p	-0.567	0.790365
F22_hsa-miR-203a-3p	0.42	0.168424			F24_hsa-miR-205-5p	0.454868	0.440125
F23_hsa-miR-204-5p	1.21	0.17694			G1_hsa-miR-205-3p	-0.163	0.200202
F24_hsa-miR-205-5p	-0.05	0.0163016			G2_hsa-miR-206	-0.521	0.607655
G1_hsa-miR-205-3p	-0.27	0.291413			G3_hsa-miR-208a-3p	-1.007	1.2315
G2_hsa-miR-206	0.1	0.116411			G4_hsa-miR-208b-3p	-0.248	0.277365
G3_hsa-miR-208a-3p	0.26	0.421867			G5_hsa-miR-20a-5p	-0.185	0.453827
G4_hsa-miR-208b-3p	0.28	0.799868			G7_hsa-miR-20b-5p	-0.381	1.14794
G5_hsa-miR-20a-5p	0.08	0.293009			G8_hsa-miR-20b-3p	-0.232	0.649403
G7_hsa-miR-20b-5p	0.16	0.550967			G9_hsa-miR-21-5p	-0.47	0.721187
G8_hsa-miR-20b-3p	0.52	1.2206			G10_hsa-miR-21-3p	-0.462	0.961059
G9_hsa-miR-21-5p	-0.19	0.391104			G11_hsa-miR-210-3p	-0.626	1.46379
G10_hsa-miR-21-3p	0.29	0.445101			G12_hsa-miR-211-5p	0.138948	0.018613
G11_hsa-miR-210-3p	0.26	0.378863			G13_hsa-miR-212-3p	-0.22	0.32158
G12_hsa-miR-211-5p	0.02	0.0988623			G14_hsa-miR-214-3p	-0.178	0.284441
G13_hsa-miR-212-3p	0.34	0.792528			G15_hsa-miR-215-5p	0.191	0.075669
G14_hsa-miR-214-3p	0.19	0.267771			G16_hsa-miR-216a-5p	-0.215	0.593116
G15_hsa-miR-215-5p	0.4	0.313376			G17_hsa-miR-217	-0.453	0.359567
G16_hsa-miR-216a-5p	0.47	0.452805			G18_hsa-miR-218-5p	-0.196896	0.294461
G17_hsa-miR-217	0.41	0.378323			G19_hsa-miR-218-1-3p	-0.586	1.25043
G18_hsa-miR-218-5p	-0.04	0.12804			G20_hsa-miR-219a-5p	0.096	0.022292
G19_hsa-miR-218-1-3p	0.5	1.18925			G21_hsa-miR-22-3p	0.156	0.148727
G20_hsa-miR-219a-5p	0.22	0.29492			G22_hsa-miR-22-5p	-0.247	0.400814
G21_hsa-miR-22-3p	-0.17	0.399278			G23_hsa-miR-221-3p	-0.134	0.275916
G22_hsa-miR-22-5p	-0.12	0.188469			G24_hsa-miR-221-5p	-0.367	0.614528
G23_hsa-miR-221-3p	2.59	0.336476			H1_hsa-miR-222-3p	-0.537	1.0145
G24_hsa-miR-221-5p	-0.19	0.490493			H2_hsa-miR-222-5p	-0.437	0.533736
H1_hsa-miR-222-3p	-0.02	0.0978659			H3_hsa-miR-223-3p	-0.651	0.872169
H2_hsa-miR-222-5p	-0.19	0.260729			H4_hsa-miR-223-5p	-0.94	1.24628
H3_hsa-miR-223-3p	0.18	0.0399821			H5_hsa-miR-224-5p	-0.288	0.636849
H4_hsa-miR-223-5p	0.07	0.142597			H7_hsa-miR-23a-3p	-0.082	0.15547
H5_hsa-miR-224-5p	-0.22	0.390134			H8_hsa-miR-23a-5p	-0.158	0.140102
H7_hsa-miR-23a-3p	-0.24	0.559611			H9_hsa-miR-23b-3p	0.026	0.007599
H8_hsa-miR-23a-5p	0.32	0.487225			H10_hsa-miR-23b-5p	-0.311	0.697324
H9_hsa-miR-23b-3p	-0.33	0.714301			H11_hsa-miR-24-3p	-0.1	0.326575
H10_hsa-miR-23b-5p	-0.01	0.0335686			H12_hsa-miR-25-3p	-0.452	0.944305
H11_hsa-miR-24-3p	-0.04	0.115082			H13_hsa-miR-25-5p	-0.487	0.71485
H12_hsa-miR-25-3p	-0.17	0.303599			H14_hsa-miR-26a-5p	0	0.06353
H13_hsa-miR-25-5p	0.1	0.0755028			H15_hsa-miR-26b-5p	-0.21	0.349875
H14_hsa-miR-26a-5p	-0.13	0.237002			H16_hsa-miR-27a-3p	-0.297	0.843728
H15_hsa-miR-26b-5p	0.16	0.0958527			H17_hsa-miR-27a-5p	-0.654	0.719352
H16_hsa-miR-27a-3p	-0.25	0.564969			H18_hsa-miR-27b-3p	-0.078	0.173099
H17_hsa-miR-27a-5p	0.25	0.408659			H19_hsa-miR-27b-5p	-0.502	0.500185
H18_hsa-miR-27b-3p	-0.21	0.386297			H20_hsa-miR-28-3p	-0.183	0.380515
H19_hsa-miR-27b-5p	0.11	0.102369			H21_hsa-miR-28-5p	-0.173	0.437696
H20_hsa-miR-28-3p	0.09	0.0975518			H22_hsa-miR-296-3p	-0.036	0.148942
H21_hsa-miR-28-5p	-0.04	0.127326			H23_hsa-miR-298	-0.033	0.075242
H22_hsa-miR-296-3p	1.6	1.09579			H24_hsa-miR-299-5p	-0.19	0.210223
H23_hsa-miR-298	0.85	0.0598568			I1_hsa-miR-29a-3p	-0.082	0.145223
H24_hsa-miR-299-5p	-0.18	0.0177248			I2_hsa-miR-29a-5p	-0.215	0.301445
I1_hsa-miR-29a-3p	-0.43	0.976051			I3_hsa-miR-29b-3p	-0.495	1.05699
I2_hsa-miR-29a-5p	0.31	0.560951			I4_hsa-miR-29b-2-5p	-0.4	0.701
I3_hsa-miR-29b-3p	-0.2	0.419789			I5_hsa-miR-29c-3p	-0.236	0.3742
I4_hsa-miR-29b-2-5p	0.22	0.22427			I6_hsa-miR-300	-0.347	0.406592
I5_hsa-miR-29c-3p	-0.36	0.756953			I7_hsa-miR-301a-3p	-0.288	0.242186
I6_hsa-miR-300	0.35	0.437521			I8_hsa-miR-302a-3p	0.213	0.116467
I7_hsa-miR-301a-3p	0.1	0.107305			I9_hsa-miR-302a-5p	0.07	0.067099
I8_hsa-miR-302a-3p	0.32	0.328139			I11_hsa-miR-302b-5p	-0.364	0.830351
I9_hsa-miR-302a-5p	0.14	0.148142			I12_hsa-miR-302c-3p	-0.796	1.5847
I11_hsa-miR-302b-5p	0.3	0.436601			I13_hsa-miR-30a-5p	0.044	0.154137
I12_hsa-miR-302c-3p	0.6	0.623314			I14_hsa-miR-30b-5p	-0.411	0.70293
I13_hsa-miR-30a-5p	-0.05	0.105622			I15_hsa-miR-30c-5p	-0.395	0.70668
I14_hsa-miR-30b-5p	0.05	0.0435424			I16_hsa-miR-30c-1-3p	0.568	0.789226
I15_hsa-miR-30c-5p	-0.35	0.503746			I17_hsa-miR-30d-5p	-0.082	0.415091
I16_hsa-miR-30c-1-3p	0.29	0.232188			I18_hsa-miR-30d-3p	-0.378	0.584713
I17_hsa-miR-30d-5p	0.02	0.0283454			I19_hsa-miR-30e-5p	-0.036	0.104645
I18_hsa-miR-30d-3p	0.33	0.539705			I20_hsa-miR-30e-3p	-0.328	0.550794
I19_hsa-miR-30e-5p	-0.07	0.247221			I21_hsa-miR-31-5p	-0.624	1.03548
I20_hsa-miR-30e-3p	-0.29	0.575674			I22_hsa-miR-31-3p	-0.473	0.586224
I21_hsa-miR-31-5p	0.31	0.65807			I23_hsa-miR-32-5p	-0.766	0.996145
I22_hsa-miR-31-3p	0.48	0.572909			I24_hsa-miR-32-3p	-0.215	0.204974
I23_hsa-miR-32-5p	-0.2	0.293571			J1_hsa-miR-320a	0.221	0.199718
I24_hsa-miR-32-3p	-0.16	0.0845104			J2_hsa-miR-320b	0.359	0.822089
J1_hsa-miR-320a	-0.04	0.0921634			J3_hsa-miR-323b-5p	-0.042	0.148941
J2_hsa-miR-320b	0.06	0.0922015			J4_hsa-miR-324-3p	-0.491	1.28574
J3_hsa-miR-323b-5p	-0.22	0.283455			J5_hsa-miR-324-5p	-0.831	1.0602
J4_hsa-miR-324-3p	0.05	0.11969			J7_hsa-miR-326	-0.493	0.894533
J5_hsa-miR-324-5p	0.07	0.109628			J8_hsa-miR-328-3p	-0.643	0.698888
J6_hsa-miR-325	0.18	0.187067			J9_hsa-miR-330-3p	0.034	0.031867
J7_hsa-miR-326	0.43	0.497766			J10_hsa-miR-331-5p	-0.743	1.27502
J8_hsa-miR-328-3p	0.28	0.286844			J11_hsa-miR-335-5p	0.899	0.199974
J9_hsa-miR-330-3p	0.11	0.0943241			J12_hsa-miR-335-3p	-0.593	0.724666
J10_hsa-miR-331-5p	0.42	0.492549			J13_hsa-miR-337-5p	-0.466	0.764197
J11_hsa-miR-335-5p	-0.9	0.577122			J14_hsa-miR-338-3p	-0.485	0.65664
J12_hsa-miR-335-3p	-0.21	0.336093			J16_hsa-miR-339-3p	-0.243	0.435536
J13_hsa-miR-337-5p	0.27	0.156368			J17_hsa-miR-33a-5p	-0.245	0.335758
J14_hsa-miR-338-3p	0.48	0.60386			J18_hsa-miR-33a-3p	0.135	0.287792
J15_hsa-miR-338-5p	0.28	0.240281			J19_hsa-miR-33b-5p	-0.042	0.136495
J16_hsa-miR-339-3p	-0.02	0.00925274			J20_hsa-miR-340-5p	-0.045	0.113707
J18_hsa-miR-33a-3p	0.35	0.461948			J21_hsa-miR-340-3p	-0.794	1.5411
J19_hsa-miR-33b-5p	0.1	0.0818175			J22_hsa-miR-342-3p	-0.122	0.218554
J20_hsa-miR-340-5p	0.38	0.422994			J23_hsa-miR-342-5p	-0.459	0.607361
J21_hsa-miR-340-3p	-0.92	1.13797			J24_hsa-miR-345-5p	-0.259	0.498064
J22_hsa-miR-342-3p	-0.25	0.548879			K1_hsa-miR-346	0.135	0.075239
J23_hsa-miR-342-5p	-3.47	0.390315			K2_hsa-miR-34a-5p	0.375	0.399507
J24_hsa-miR-345-5p	-0.25	0.273011			K3_hsa-miR-34a-3p	-0.467	0.49793
K1_hsa-miR-346	0.08	0.0847069			K4_hsa-miR-34b-3p	-0.553	0.872859
K2_hsa-miR-34a-5p	0.13	0.31302			K5_hsa-miR-34b-5p	0.047	0.058928
K3_hsa-miR-34a-3p	0.31	0.400314			K6_hsa-miR-34c-3p	-0.442	1.40924
K4_hsa-miR-34b-3p	-0.07	0.0725062			K7_hsa-miR-34c-5p	0.545	0.271368
K5_hsa-miR-34b-5p	0	0.0408537			K8_hsa-miR-361-5p	-0.029	0.102604
K6_hsa-miR-34c-3p	0.04	0.025053			K9_hsa-miR-363-3p	-0.629	0.833293
K7_hsa-miR-34c-5p	0.24	0.29812			K11_hsa-miR-365a-3p	-0.088	0.143731
K8_hsa-miR-361-5p	-0.24	0.626305			K12_hsa-miR-370-3p	0.006	0.006885
K9_hsa-miR-363-3p	0.49	0.348105			K13_hsa-miR-372-3p	-0.116	0.259034
K11_hsa-miR-365a-3p	-0.4	0.560805			K14_hsa-miR-373-3p	0.133	0.104516
K12_hsa-miR-370-3p	0.4	0.533022			K15_hsa-miR-373-5p	0.184	0.346302
K13_hsa-miR-372-3p	-0.25	0.276006			K17_hsa-miR-374b-5p	-0.325	0.5564
K14_hsa-miR-373-3p	0.55	0.736757			K18_hsa-miR-375	0.457	0.735124
K15_hsa-miR-373-5p	0.21	0.428022			K19_hsa-miR-376a-3p	-0.279	0.314714
K17_hsa-miR-374b-5p	0.15	0.142809			K20_hsa-miR-376b-3p	-0.591	0.620582
K18_hsa-miR-375	-0.04	0.0578176			K22_hsa-miR-377-3p	-0.474	0.56778
K19_hsa-miR-376a-3p	0.72	0.43077			K23_hsa-miR-377-5p	0.124	0.042552
K20_hsa-miR-376b-3p	0.42	0.290158			K24_hsa-miR-378a-3p	-0.299	0.494317
K22_hsa-miR-377-3p	0.18	0.29969			L1_hsa-miR-378a-5p	-0.38	0.511482
K23_hsa-miR-377-5p	-3.18	0.390314			L2_hsa-miR-379-5p	0.684	0.261618
K24_hsa-miR-378a-3p	0.16	0.188599			L3_hsa-miR-381-3p	-0.018	0.048518
L2_hsa-miR-379-5p	-0.06	0.0237073			L4_hsa-miR-382-5p	-0.173	0.221206
L3_hsa-miR-381-3p	0.1	0.118869			L5_hsa-miR-383-5p	0.237	0.072892
L4_hsa-miR-382-5p	-0.37	0.0468824			L6_hsa-miR-409-3p	-0.451	1.06869
L5_hsa-miR-383-5p	0.29	0.24949			L7_hsa-miR-410-3p	-0.217	0.34419
L6_hsa-miR-409-3p	0.11	0.153964			L8_hsa-miR-411-5p	-0.376	0.505245
L7_hsa-miR-410-3p	0.21	0.237074			L9_hsa-miR-421	-0.084	0.176777
L8_hsa-miR-411-5p	0.38	0.169804			L10_hsa-miR-423-3p	-0.526	0.828648
L9_hsa-miR-421	0.08	0.133695			L11_hsa-miR-423-5p	-0.211	0.348167
L10_hsa-miR-423-3p	0.12	0.186469			L12_hsa-miR-424-5p	0.066	0.071587
L11_hsa-miR-423-5p	0.23	0.475195			L13_hsa-miR-424-3p	-0.659	0.645875
L12_hsa-miR-424-5p	-0.31	0.610945			L14_hsa-miR-425-5p	-0.692	0.859663
L13_hsa-miR-424-3p	-0.14	0.237207			L15_hsa-miR-425-3p	-0.962	1.11064
L14_hsa-miR-425-5p	0	0.0138617			L16_hsa-miR-4258	-0.484	0.744913
L15_hsa-miR-425-3p	0.41	0.698554			L17_hsa-miR-429	-0.562	0.734525
L16_hsa-miR-4258	0.18	0.268866			L18_hsa-miR-431-5p	0.081	0.07834
L17_hsa-miR-429	0.37	0.458068			L19_hsa-miR-432-5p	-0.265	0.483758
L18_hsa-miR-431-5p	0.26	0.362776			L20_hsa-miR-433-3p	-0.068	0.179692
L19_hsa-miR-432-5p	0.28	0.311598			L21_hsa-miR-449a	-0.281	0.369279
L20_hsa-miR-433-3p	0.07	0.0512323			L22_hsa-miR-451a	-0.009	0.058867
L22_hsa-miR-451a	-0.05	0.028929			L23_hsa-miR-454-3p	-0.8	0.824946
L23_hsa-miR-454-3p	2.14	0.517385			L24_hsa-miR-455-5p	-0.187111	0.099532
L24_hsa-miR-455-5p	-0.3	0.539579			M1_hsa-miR-483-5p	-0.034	0.03923
M1_hsa-miR-483-5p	-0.01	0.0468441			M2_hsa-miR-484	-0.241	0.504011
M2_hsa-miR-484	-0.08	0.129233			M3_hsa-miR-485-5p	0.051	0.006905
M3_hsa-miR-485-5p	-0.03	0.140317			M5_hsa-miR-486-5p	0.0399245	0.023816
M5_hsa-miR-486-5p	0.24	0.304563			M6_hsa-miR-488-3p	-0.571	0.861279
M6_hsa-miR-488-3p	-0.04	0.150999			M7_hsa-miR-489-3p	0.128	0.07513
M7_hsa-miR-489-3p	-0.21	0.246017			M8_hsa-miR-490-3p	-0.448	0.575398
M8_hsa-miR-490-3p	0.09	0.161022			M9_hsa-miR-491-5p	-0.273	0.476319
M9_hsa-miR-491-5p	0.13	0.163429			M10_hsa-miR-493-3p	-0.1	0.3068
M10_hsa-miR-493-3p	0.19	0.215525			M11_hsa-miR-495-3p	-0.512	0.809331
M11_hsa-miR-495-3p	0.28	0.349004			M12_hsa-miR-497-5p	-0.823	0.665967
M12_hsa-miR-497-5p	0.28	0.544887			M13_hsa-miR-498	-0.024	0.030981
M13_hsa-miR-498	0.1	0.00530574			M15_hsa-miR-499a-5p	0.082	0.055648
M15_hsa-miR-499a-5p	0.29	0.383647			M16_hsa-miR-500a-5p	-0.207	0.398947
M16_hsa-miR-500a-5p	0.14	0.163866			M17_hsa-miR-504-5p	-0.469	0.768717
M17_hsa-miR-504-5p	0.53	0.156108			M18_hsa-miR-505-3p	-0.272	0.611993
M18_hsa-miR-505-3p	0.22	0.267592			M20_hsa-miR-508-5p	0.075	0.083757
M20_hsa-miR-508-5p	0.16	0.191294			M21_hsa-miR-509-3p	0.095	0.087853
M21_hsa-miR-509-3p	0.17	0.159255			M22_hsa-miR-511-5p	-0.214	0.349876
M22_hsa-miR-511-5p	0.12	0.0710986			M23_hsa-miR-512-5p	-0.3	0.374847
M23_hsa-miR-512-5p	0.93	0.0530702			M24_hsa-miR-513a-5p	-0.628	1.05057
M24_hsa-miR-513a-5p	-0.15	0.0977773			N1_hsa-miR-514a-3p	-0.436	0.630854
N1_hsa-miR-514a-3p	-0.05	0.0784297			N2_hsa-miR-517a-3p	0.259	0.231418
N2_hsa-miR-517a-3p	0.06	0.125748			N5_hsa-miR-520c-3p	0.247	0.30282
N5_hsa-miR-520c-3p	0.38	0.319545			N7_hsa-miR-522-3p	-0.431	0.907124
N7_hsa-miR-522-3p	0.49	0.535828			N8_hsa-miR-524-5p	-0.176	0.337294
N8_hsa-miR-524-5p	-0.2	0.138446			N9_hsa-miR-532-5p	-0.477	0.506489
N9_hsa-miR-532-5p	0.02	0.00677963			N10_hsa-miR-539-5p	-0.367	0.448822
N10_hsa-miR-539-5p	0.32	0.297456			N11_hsa-miR-542-3p	-0.592	0.803797
N11_hsa-miR-542-3p	-0.12	0.145169			N12_hsa-miR-542-5p	-0.033	0.099634
N12_hsa-miR-542-5p	-0.3	0.372908			N13_hsa-miR-549a	-0.293	0.930224
N13_hsa-miR-549a	0.31	0.28265			N14_hsa-miR-551b-3p	-0.446	0.882687
N14_hsa-miR-551b-3p	0.74	0.614295			N15_hsa-miR-567	0.475	0.850681
N15_hsa-miR-567	0.35	0.48515			N16_hsa-miR-570-3p	0.302	0.313016
N16_hsa-miR-570-3p	0.36	0.276981			N17_hsa-miR-574-3p	-0.185	0.361233
N17_hsa-miR-574-3p	-0.1	0.153769			N18_hsa-miR-575	-0.152	0.162046
N18_hsa-miR-575	0.3	0.571866			N21_hsa-miR-583	0.294	0.048322
N21_hsa-miR-583	0.37	0.363275			N22_hsa-miR-588	0.395	0.226018
N22_hsa-miR-588	-0.25	0.279458			N23_hsa-miR-589-3p	-0.423	0.786872
N23_hsa-miR-589-3p	-3.57	0.390331			N24_hsa-miR-600	0.353	0.023912
N24_hsa-miR-600	-0.58	0.387489			O1_hsa-miR-605-5p	-0.646	0.84602
O1_hsa-miR-605-5p	0.13	0.189091			O3_hsa-miR-608	-0.036	0.0599
O3_hsa-miR-608	0.18	0.243491			O4_hsa-miR-622	0.385	0.553734
O4_hsa-miR-622	-0.1	0.036608			O5_hsa-miR-626	-0.863	1.08276
O5_hsa-miR-626	0.13	0.246578			O6_hsa-miR-639	0.336	0.050246
O6_hsa-miR-639	0.49	0.567309			O7_hsa-miR-643	-0.463	0.461114
O7_hsa-miR-643	-0.24	0.397099			O9_hsa-miR-652-3p	-0.329	0.49236
O9_hsa-miR-652-3p	-0.01	0.00128816			O10_hsa-miR-661	0.323	0.215833
O10_hsa-miR-661	-0.07	0.149047			O11_hsa-miR-7-5p	-0.595	0.784138
O11_hsa-miR-7-5p	-0.06	0.00456177			O12_hsa-miR-708-5p	-0.364	0.240953
O12_hsa-miR-708-5p	-0.01	0.0266715			O13_hsa-miR-708-3p	-0.579	1.03972
O13_hsa-miR-708-3p	-0.07	0.110335			O15_hsa-miR-744-5p	-0.152	0.176306
O15_hsa-miR-744-5p	0.31	0.360276			O16_hsa-miR-765	-0.565	0.799343
O16_hsa-miR-765	-0.35	0.483781			O17_hsa-miR-770-5p	0.03	0.015025
O17_hsa-miR-770-5p	0.62	0.192295			O18_hsa-miR-802	-0.061	0.083529
O18_hsa-miR-802	-0.1	0.150588			O19_hsa-miR-885-5p	-0.747	1.14058
O19_hsa-miR-885-5p	-0.3	0.442688			O20_hsa-miR-888-5p	-0.058	0.140782
O20_hsa-miR-888-5p	-0.14	0.0982689			O21_hsa-miR-9-5p	-0.352	0.489855
O21_hsa-miR-9-5p	-2.08	0.39017			O23_hsa-miR-920	0.077	0.064354
O23_hsa-miR-920	-0.25	0.195667			O24_hsa-miR-924	-0.335	0.380619
O24_hsa-miR-924	-0.11	0.135328			P1_hsa-miR-92a-3p	-0.242	0.794825
P1_hsa-miR-92a-3p	0.09	0.118003			P2_hsa-miR-92a-1-5p	-0.003	0.079452
P2_hsa-miR-92a-1-5p	-0.21	0.288182			P3_hsa-miR-92b-3p	-0.243	0.430126
P3_hsa-miR-92b-3p	0.25	0.377663			P4_hsa-miR-92b-5p	0.03	0.003274
P4_hsa-miR-92b-5p	-0.11	0.252474			P5_hsa-miR-93-5p	-0.267	0.560738
P5_hsa-miR-93-5p	0.22	0.284013			P6_hsa-miR-93-3p	-0.63	0.543137
P6_hsa-miR-93-3p	-0.37	0.523577			P7_hsa-miR-95-3p	0.088	0.241057
P7_hsa-miR-95-3p	0.15	0.244755			P9_hsa-miR-98-5p	-0.596	1.06899
P8_hsa-miR-96-5p	-0.03	0.113262			P10_hsa-miR-99a-5p	0.12	0.284363
P9_hsa-miR-98-5p	-0.02	0.108324			P12_hsa-miR-99b-5p	0.151	0.165582
P10_hsa-miR-99a-5p	-0.06	0.0489368			P13_hsa-mir-525-5p	-0.313	0.280349
P12_hsa-miR-99b-5p	0.14	0.0904933			P16_SNORD48	0.34	0.611592
					P18_SNORD44	-0.028	0.131901
						29.99
						29.98
						29.97
						29.96
						29.95
						29.94
						29.93
						29.92
						29.91
						29.9
						29.89
						29.88
						29.87
						29.86
						29.85
						29.84
						29.83
						29.82
						29.81
						29.8
						29.79
						29.78
						29.77
						29.76
						29.75
						29.74
						29.73
						29.72
						29.71
						29.7
						29.69
						29.68
						29.67
						29.66
						29.65
						29.64
						29.63
						29.62
						29.61
						29.6
						29.59
						29.58
						29.57
						29.56
						29.55
						29.54
						29.53
						29.52
						29.51
						29.5
						29.49
						29.48
						29.47
						29.46
						29.45
						29.44
						29.43
						29.42
						29.41
						29.4
						29.39
						29.38
						29.37
						29.36
						29.35
						29.34
						29.33
						29.32
						29.31
						29.3
						29.29
						29.28
						29.27
						29.26
						29.25
						29.24
						29.23
						29.22
						29.21
						29.2
						29.19
						29.18
						29.17
						29.16
						29.15
						29.14
						29.13
						29.12
						29.11
						29.1
						29.09
						29.08
						29.07
						29.06
						29.05
						29.04
						29.03
						29.02
						29.01
						29
						28.99
						28.98
						28.97
						28.96
						28.95
						28.94
						28.93
						28.92
						28.91
						28.9
						28.89
						28.88
						28.87
						28.86
						28.85
						28.84
						28.83
						28.82
						28.81
						28.8
						28.79
						28.78
						28.77
						28.76
						28.75
						28.74
						28.73
						28.72
						28.71
						28.7
						28.69
						28.68
						28.67
						28.66
						28.65
						28.64
						28.63
						28.62
						28.61
						28.6
						28.59
						28.58
						28.57
						28.56
						28.55
						28.54
						28.53
						28.52
						28.51
						28.5
						28.49
						28.48
						28.47
						28.46
						28.45
						28.44
						28.43
						28.42
						28.41
						28.4
						28.39
						28.38
						28.37
						28.36
						28.35
						28.34
						28.33
						28.32
						28.31
						28.3
						28.29
						28.28
						28.27
						28.26
						28.25
						28.24
						28.23
						28.22
						28.21
						28.2
						28.19
						28.18
						28.17
						28.16
						28.15
						28.14
						28.13
						28.12
						28.11
						28.1
						28.09
						28.08
						28.07
						28.06
						28.05
						28.04
						28.03
						28.02
						28.01
						28
						27.99
						27.98
						27.97
						27.96
						27.95
						27.94
						27.93
						27.92
						27.91
						27.9
						27.89
						27.88
						27.87
						27.86
						27.85
						27.84
						27.83
						27.82
						27.81
						27.8
						27.79
						27.78
						27.77
						27.76
						27.75
						27.74
						27.73
						27.72
						27.71
						27.7
						27.69
						27.68
						27.67
						27.66
						27.65
						27.64
						27.63
						27.62
						27.61
						27.6
						27.59
						27.58
						27.57
						27.56
						27.55
						27.54
						27.53
						27.52
						27.51
						27.5
						27.49
						27.48
						27.47
						27.46
						27.45
						27.44
						27.43
						27.42
						27.41
						27.4
						27.39
						27.38
						27.37
						27.36
						27.35
						27.34
						27.33
						27.32
						27.31
						27.3
						27.29
						27.28
						27.27
						27.26
						27.25
						27.24
						27.23
						27.22
						27.21
						27.2
						27.19
						27.18
						27.17
						27.16
						27.15
						27.14
						27.13
						27.12
						27.11
						27.1
						27.09
						27.08
						27.07
						27.06
						27.05
						27.04
						27.03
						27.02
						27.01
						27
						26.99
						26.98
						26.97
						26.96
						26.95
						26.94
						26.93
						26.92
						26.91
						26.9
						26.89
						26.88
						26.87
						26.86
						26.85
						26.84
						26.83
						26.82
						26.81
						26.8
						26.79
						26.78
						26.77
						26.76
						26.75
						26.74
						26.73
						26.72
						26.71
						26.7
						26.69
						26.68
						26.67
						26.66
						26.65
						26.64
						26.63
						26.62
						26.61
						26.6
						26.59
						26.58
						26.57
						26.56
						26.55
						26.54
						26.53
						26.52
						26.51
						26.5
						26.49
						26.48
						26.47
						26.46
						26.45
						26.44
						26.43
						26.42
						26.41
						26.4
						26.39
						26.38
						26.37
						26.36
						26.35
						26.34
						26.33
						26.32
						26.31
						26.3
						26.29
						26.28
						26.27
						26.26
						26.25
						26.24
						26.23
						26.22
						26.21
						26.2
						26.19
						26.18
						26.17
						26.16
						26.15
						26.14
						26.13
						26.12
						26.11
						26.1
						26.09
						26.08
						26.07
						26.06
						26.05
						26.04
						26.03
						26.02
						26.01
						26
						25.99
						25.98
						25.97
						25.96
						25.95
						25.94
						25.93
						25.92
						25.91
						25.9
						25.89
						25.88
						25.87
						25.86
						25.85
						25.84
						25.83
						25.82
						25.81
						25.8
						25.79
						25.78
						25.77
						25.76
						25.75
						25.74
						25.73
						25.72
						25.71
						25.7
						25.69
						25.68
						25.67
						25.66
						25.65
						25.64
						25.63
						25.62
						25.61
						25.6
						25.59
						25.58
						25.57
						25.56
						25.55
						25.54
						25.53
						25.52
						25.51
						25.5
						25.49
						25.48
						25.47
						25.46
						25.45
						25.44
						25.43
						25.42
						25.41
						25.4
						25.39
						25.38
						25.37
						25.36
						25.35
						25.34
						25.33
						25.32
						25.31
						25.3
						25.29
						25.28
						25.27
						25.26
						25.25
						25.24
						25.23
						25.22
						25.21
						25.2
						25.19
						25.18
						25.17
						25.16
						25.15
						25.14
						25.13
						25.12
						25.11
						25.1
						25.09
						25.08
						25.07
						25.06
						25.05
						25.04
						25.03
						25.02
						25.01
						25
						24.99
						24.98
						24.97
						24.96
						24.95
						24.94
						24.93
						24.92
						24.91
						24.9
						24.89
						24.88
						24.87
						24.86
						24.85
						24.84
						24.83
						24.82
						24.81
						24.8
						24.79
						24.78
						24.77
						24.76
						24.75
						24.74
						24.73
						24.72
						24.71
						24.7
						24.69
						24.68
						24.67
						24.66
						24.65
						24.64
						24.63
						24.62
						24.61
						24.6
						24.59
						24.58
						24.57
						24.56
						24.55
						24.54
						24.53
						24.52
						24.51
						24.5
						24.49
						24.48
						24.47
						24.46
						24.45
						24.44
						24.43
						24.42
						24.41
						24.4
						24.39
						24.38
						24.37
						24.36
						24.35
						24.34
						24.33
						24.32
						24.31
						24.3
						24.29
						24.28
						24.27
						24.26
						24.25
						24.24
						24.23
						24.22
						24.21
						24.2
						24.19
						24.18
						24.17
						24.16
						24.15
						24.14
						24.13
						24.12
						24.11
						24.1
						24.09
						24.08
						24.07
						24.06
						24.05
						24.04
						24.03
						24.02
						24.01
						24
						23.99
						23.98
						23.97
						23.96
						23.95
						23.94
						23.93
						23.92
						23.91
						23.9
						23.89
						23.88
						23.87
						23.86
						23.85
						23.84
						23.83
						23.82
						23.81
						23.8
						23.79
						23.78
						23.77
						23.76
						23.75
						23.74
						23.73
						23.72
						23.71
						23.7
						23.69
						23.68
						23.67
						23.66
						23.65
						23.64
						23.63
						23.62
						23.61
						23.6
						23.59
						23.58
						23.57
						23.56
						23.55
						23.54
						23.53
						23.52
						23.51
						23.5
						23.49
						23.48
						23.47
						23.46
						23.45
						23.44
						23.43
						23.42
						23.41
						23.4
						23.39
						23.38
						23.37
						23.36
						23.35
						23.34
						23.33
						23.32
						23.31
						23.3
						23.29
						23.28
						23.27
						23.26
						23.25
						23.24
						23.23
						23.22
						23.21
						23.2
						23.19
						23.18
						23.17
						23.16
						23.15
						23.14
						23.13
						23.12
						23.11
						23.1
						23.09
						23.08
						23.07
						23.06
						23.05
						23.04
						23.03
						23.02
						23.01
						23
						22.99
						22.98
						22.97
						22.96
						22.95
						22.94
						22.93
						22.92
						22.91
						22.9
						22.89
						22.88
						22.87
						22.86
						22.85
						22.84
						22.83
						22.82
						22.81
						22.8
						22.79
						22.78
						22.77
						22.76
						22.75
						22.74
						22.73
						22.72
						22.71
						22.7
						22.69
						22.68
						22.67
						22.66
						22.65
						22.64
						22.63
						22.62
						22.61
						22.6
						22.59
						22.58
						22.57
						22.56
						22.55
						22.54
						22.53
						22.52
						22.51
						22.5
						22.49
						22.48
						22.47
						22.46
						22.45
						22.44
						22.43
						22.42
						22.41
						22.4
						22.39
						22.38
						22.37
						22.36
						22.35
						22.34
						22.33
						22.32
						22.31
						22.3
						22.29
						22.28
						22.27
						22.26
						22.25
						22.24
						22.23
						22.22
						22.21
						22.2
						22.19
						22.18
						22.17
						22.16
						22.15
						22.14
						22.13
						22.12
						22.11
						22.1
						22.09
						22.08
						22.07
						22.06
						22.05
						22.04
						22.03
						22.02
						22.01
						22
						21.99
						21.98
						21.97
						21.96
						21.95
						21.94
						21.93
						21.92
						21.91
						21.9
						21.89
						21.88
						21.87
						21.86
						21.85
						21.84
						21.83
						21.82
						21.81
						21.8
						21.79
						21.78
						21.77
						21.76
						21.75
						21.74
						21.73
						21.72
						21.71
						21.7
						21.69
						21.68
						21.67
						21.66
						21.65
						21.64
						21.63
						21.62
						21.61
						21.6
						21.59
						21.58
						21.57
						21.56
						21.55
						21.54
						21.53
						21.52
						21.51
						21.5
						21.49
						21.48
						21.47
						21.46
						21.45
						21.44
						21.43
						21.42
						21.41
						21.4
						21.39
						21.38
						21.37
						21.36
						21.35
						21.34
						21.33
						21.32
						21.31
						21.3
						21.29
						21.28
						21.27
						21.26
						21.25
						21.24
						21.23
						21.22
						21.21
						21.2
						21.19
						21.18
						21.17
						21.16
						21.15
						21.14
						21.13
						21.12
						21.11
						21.1
						21.09
						21.08
						21.07
						21.06
						21.05
						21.04
						21.03
						21.02
						21.01
						21
						20.99
						20.98
						20.97
						20.96
						20.95
						20.94
						20.93
						20.92
						20.91
						20.9
						20.89
						20.88
						20.87
						20.86
						20.85
						20.84
						20.83
						20.82
						20.81
						20.8
						20.79
						20.78
						20.77
						20.76
						20.75
						20.74
						20.73
						20.72
						20.71
						20.7
						20.69
						20.68
						20.67
						20.66
						20.65
						20.64
						20.63
						20.62
						20.61
						20.6
						20.59
						20.58
						20.57
						20.56
						20.55
						20.54
						20.53
						20.52
						20.51
						20.5
						20.49
						20.48
						20.47
						20.46
						20.45
						20.44
						20.43
						20.42
						20.41
						20.4
						20.39
						20.38
						20.37
						20.36
						20.35
						20.34
						20.33
						20.32
						20.31
						20.3
						20.29
						20.28
						20.27
						20.26
						20.25
						20.24
						20.23
						20.22
						20.21
						20.2
						20.19
						20.18
						20.17
						20.16
						20.15
						20.14
						20.13
						20.12
						20.11
						20.1
						20.09
						20.08
						20.07
						20.06
						20.05
						20.04
						20.03
						20.02
						20.01
						20
						19.99
						19.98
						19.97
						19.96
						19.95
						19.94
						19.93
						19.92
						19.91
						19.9
						19.89
						19.88
						19.87
						19.86
						19.85
						19.84
						19.83
						19.82
						19.81
						19.8
						19.79
						19.78
						19.77
						19.76
						19.75
						19.74
						19.73
						19.72
						19.71
						19.7
						19.69
						19.68
						19.67
						19.66
						19.65
						19.64
						19.63
						19.62
						19.61
						19.6
						19.59
						19.58
						19.57
						19.56
						19.55
						19.54
						19.53
						19.52
						19.51
						19.5
						19.49
						19.48
						19.47
						19.46
						19.45
						19.44
						19.43
						19.42
						19.41
						19.4
						19.39
						19.38
						19.37
						19.36
						19.35
						19.34
						19.33
						19.32
						19.31
						19.3
						19.29
						19.28
						19.27
						19.26
						19.25
						19.24
						19.23
						19.22
						19.21
						19.2
						19.19
						19.18
						19.17
						19.16
						19.15
						19.14
						19.13
						19.12
						19.11
						19.1
						19.09
						19.08
						19.07
						19.06
						19.05
						19.04
						19.03
						19.02
						19.01
						19
						18.99
						18.98
						18.97
						18.96
						18.95
						18.94
						18.93
						18.92
						18.91
						18.9
						18.89
						18.88
						18.87
						18.86
						18.85
						18.84
						18.83
						18.82
						18.81
						18.8
						18.79
						18.78
						18.77
						18.76
						18.75
						18.74
						18.73
						18.72
						18.71
						18.7
						18.69
						18.68
						18.67
						18.66
						18.65
						18.64
						18.63
						18.62
						18.61
						18.6
						18.59
						18.58
						18.57
						18.56
						18.55
						18.54
						18.53
						18.52
						18.51
						18.5
						18.49
						18.48
						18.47
						18.46
						18.45
						18.44
						18.43
						18.42
						18.41
						18.4
						18.39
						18.38
						18.37
						18.36
						18.35
						18.34
						18.33
						18.32
						18.31
						18.3
						18.29
						18.28
						18.27
						18.26
						18.25
						18.24
						18.23
						18.22
						18.21
						18.2
						18.19
						18.18
						18.17
						18.16
						18.15
						18.14
						18.13
						18.12
						18.11
						18.1
						18.09
						18.08
						18.07
						18.06
						18.05
						18.04
						18.03
						18.02
						18.01
						18
						17.99
						17.98
						17.97
						17.96
						17.95
						17.94
						17.93
						17.92
						17.91
						17.9
						17.89
						17.88
						17.87
						17.86
						17.85
						17.84
						17.83
						17.82
						17.81
						17.8
						17.79
						17.78
						17.77
						17.76
						17.75
						17.74
						17.73
						17.72
						17.71
						17.7
						17.69
						17.68
						17.67
						17.66
						17.65
						17.64
						17.63
						17.62
						17.61
						17.6
						17.59
						17.58
						17.57
						17.56
						17.55
						17.54
						17.53
						17.52
						17.51
						17.5
						17.49
						17.48
						17.47
						17.46
						17.45
						17.44
						17.43
						17.42
						17.41
						17.4
						17.39
						17.38
						17.37
						17.36
						17.35
						17.34
						17.33
						17.32
						17.31
						17.3
						17.29
						17.28
						17.27
						17.26
						17.25
						17.24
						17.23
						17.22
						17.21
						17.2
						17.19
						17.18
						17.17
						17.16
						17.15
						17.14
						17.13
						17.12
						17.11
						17.1
						17.09
						17.08
						17.07
						17.06
						17.05
						17.04
						17.03
						17.02
						17.01
						17
						16.99
						16.98
						16.97
						16.96
						16.95
						16.94
						16.93
						16.92
						16.91
						16.9
						16.89
						16.88
						16.87
						16.86
						16.85
						16.84
						16.83
						16.82
						16.81
						16.8
						16.79
						16.78
						16.77
						16.76
						16.75
						16.74
						16.73
						16.72
						16.71
						16.7
						16.69
						16.68
						16.67
						16.66
						16.65
						16.64
						16.63
						16.62
						16.61
						16.6
						16.59
						16.58
						16.57
						16.56
						16.55
						16.54
						16.53
						16.52
						16.51
						16.5
						16.49
						16.48
						16.47
						16.46
						16.45
						16.44
						16.43
						16.42
						16.41
						16.4
						16.39
						16.38
						16.37
						16.36
						16.35
						16.34
						16.33
						16.32
						16.31
						16.3
						16.29
						16.28
						16.27
						16.26
						16.25
						16.24
						16.23
						16.22
						16.21
						16.2
						16.19
						16.18
						16.17
						16.16
						16.15
						16.14
						16.13
						16.12
						16.11
						16.1
						16.09
						16.08
						16.07
						16.06
						16.05
						16.04
						16.03
						16.02
						16.01
						16
						15.99
						15.98
						15.97
						15.96
						15.95
						15.94
						15.93
						15.92
						15.91
						15.9
						15.89
						15.88
						15.87
						15.86
						15.85
						15.84
						15.83
						15.82
						15.81
						15.8
						15.79
						15.78
						15.77
						15.76
						15.75
						15.74
						15.73
						15.72
						15.71
						15.7
						15.69
						15.68
						15.67
						15.66
						15.65
						15.64
						15.63
						15.62
						15.61
						15.6
						15.59
						15.58
						15.57
						15.56
						15.55
						15.54
						15.53
						15.52
						15.51
						15.5
						15.49
						15.48
						15.47
						15.46
						15.45
						15.44
						15.43
						15.42
						15.41
						15.4
						15.39
						15.38
						15.37
						15.36
						15.35
						15.34
						15.33
						15.32
						15.31
						15.3
						15.29
						15.28
						15.27
						15.26
						15.25
						15.24
						15.23
						15.22
						15.21
						15.2
						15.19
						15.18
						15.17
						15.16
						15.15
						15.14
						15.13
						15.12
						15.11
						15.1
						15.09
						15.08
						15.07
						15.06
						15.05
						15.04
						15.03
						15.02
						15.01
						15
						14.99
						14.98
						14.97
						14.96
						14.95
						14.94
						14.93
						14.92
						14.91
						14.9
						14.89
						14.88
						14.87
						14.86
						14.85
						14.84
						14.83
						14.82
						14.81
						14.8
						14.79
						14.78
						14.77
						14.76
						14.75
						14.74
						14.73
						14.72
						14.71
						14.7
						14.69
						14.68
						14.67
						14.66
						14.65
						14.64
						14.63
						14.62
						14.61
						14.6
						14.59
						14.58
						14.57
						14.56
						14.55
						14.54
						14.53
						14.52
						14.51
						14.5
						14.49
						14.48
						14.47
						14.46
						14.45
						14.44
						14.43
						14.42
						14.41
						14.4
						14.39
						14.38
						14.37
						14.36
						14.35
						14.34
						14.33
						14.32
						14.31
						14.3
						14.29
						14.28
						14.27
						14.26
						14.25
						14.24
						14.23
						14.22
						14.21
						14.2
						14.19
						14.18
						14.17
						14.16
						14.15
						14.14
						14.13
						14.12
						14.11
						14.1
						14.09
						14.08
						14.07
						14.06
						14.05
						14.04
						14.03
						14.02
						14.01
						14
						13.99
						13.98
						13.97
						13.96
						13.95
						13.94
						13.93
						13.92
						13.91
						13.9
						13.89
						13.88
						13.87
						13.86
						13.85
						13.84
						13.83
						13.82
						13.81
						13.8
						13.79
						13.78
						13.77
						13.76
						13.75
						13.74
						13.73
						13.72
						13.71
						13.7
						13.69
						13.68
						13.67
						13.66
						13.65
						13.64
						13.63
						13.62
						13.61
						13.6
						13.59
						13.58
						13.57
						13.56
						13.55
						13.54
						13.53
						13.52
						13.51
						13.5
						13.49
						13.48
						13.47
						13.46
						13.45
						13.44
						13.43
						13.42
						13.41
						13.4
						13.39
						13.38
						13.37
[truncated: 4,282 more rows]

## Sheet: Panel g
	SOCS1	β-Actin	VHL/β-Actin	Average of Vehicle treatment	Normalized value
Vehicle-1	9180.78	20388	0.450304	0.451526	0.997295
Vehicle-2	7535.15	20879.5	0.360887		0.799262
Vehicle-3	9612.85	17690.7	0.543386		1.20344
pre-miR-155-RiboTAC-1	13577.1	17871.1	0.759724		1.68257
pre-miR-155-RiboTAC-2	13827.8	20586.2	0.6717		1.48762
pre-miR-155-RiboTAC-3	14192.9	20322.1	0.698396		1.54675

## Sheet: Panel h
LEFT PANEL							RIGHT PANEL
Renila	0 nM	10 nM	50 nM	100 nM				24 h		36 h		48 h		72 h
	3163	2851	2851	1703			Renila	0	100	0	100	0	100	0	100
	2918	2402	2402	2101				1626.55	2110.45	1691.61	1817.34	1228.05	914.935	710	557
	3452	2494	2494	1704				1075.73	1101.99	1825.47	2211.78	752.937	1085.72	541	530
	3779	2752	2752	1734				1350.04	955.599	2203.98	2130.45	1199.58	979.997	468	646
Firefly	0 nM	10 nM	50 nM	100 nM				1451.7	1118.25	1913.44	1996.26	1179.25	1057.26	467	662
	25734	19497	25364	27291			Firefly
	26777	21698	30968	25450				11100.1	18842.1	15821.4	17023.8	17494.3	25337.8	11581	19887
	19721	17829	31200	22102				10849.9	9825.47	15798.7	21260.6	16707.5	27126.4	13340	18061
	27003	21831	26915	26382				9898.67	11878.3	15675	24346	16859.8	28147	10667	17043
								10707.5	11110.1	11158.9	19955.6	18191.4	31232.1	11539	19470
Ratio	0 nM	10 nM	50 nM	100 nM
	8.13595	6.83865	8.89653	16.0252
	9.17649	9.03331	12.8926	12.1133			Ratio	6.82433	8.92799	9.35285	9.36743	14.2457	27.6936	16.3113	35.7038
	5.71292	7.14876	12.51	12.9707				10.086	8.91614	8.65455	9.61243	22.1898	24.9846	24.658	34.0774
	7.14554	7.93278	9.78016	15.2145				7.33215	12.4303	7.11216	11.4276	14.0548	28.7216	22.7927	26.3824
								7.37588	9.93524	5.83186	9.99648	15.4263	29.5407	24.7088	29.4109
Avg	7.54272
							Avg	7.9046		7.73785		16.4791		22.1177
Normalized	0 nM	10 nM	50 nM	100 nM
	1.07865	0.906656	1.17948	2.1246			Normalized	24 h		36 h		48 h		72 h
	1.2166	1.19762	1.70927	1.60596				0	100	0	100	0	100	0	100
	0.757408	0.947769	1.65856	1.71962				0.863337	1.12947	1.20871	1.2106	0.864466	1.68052	0.737476	1.61426
	0.947342	1.05171	1.29663	2.01711				1.27597	1.12797	1.11847	1.24226	1.34654	1.51614	1.11486	1.54073
								0.92758	1.57253	0.919138	1.47684	0.852882	1.7429	1.03052	1.19282
								0.933113	1.25689	0.753679	1.29189	0.936111	1.79261	1.11715	1.32974
