# Supplementary material for: Programming inactive RNA-binding small molecules into bioactive degraders
Source: Nature. 2023 May 24;618(7963):169–79. doi: 10.1038/s41586-023-06091-8 (PMC10232370; doi:10.1038/s41586-023-06091-8)
Supplement: Supplementary file 4 — Source Data Fig. 3 [file 41586_2023_6091_MOESM4_ESM.xlsx]

## Sheet: Panel a
The proteomics dataset is deposited at Mendeley Data (DOI: 10.17632/xgr83xy8pm.2)

## Sheet: Panel b
miR-155 cumulative curve				all proteins curve				miR-18a cumulative curve
x	y			x	y			x	y
-0.61021	0.015873			-2.14954	0.000316			-0.61021	0.02381
-0.20755	0.031746			-1.7686	0.000633			-0.4711	0.047619
-0.14464	0.047619			-1.72781	0.000949			-0.47058	0.071429
-0.14158	0.063492			-1.65389	0.001266			-0.31817	0.095238
-0.12772	0.079365			-1.61819	0.001582			-0.23695	0.119048
-0.06909	0.095238			-1.59906	0.001899			-0.23661	0.142857
-0.05556	0.111111			-1.46739	0.002215			-0.15121	0.166667
-0.05042	0.126984			-1.42522	0.002532			-0.1111	0.190476
-0.048	0.142857			-1.34164	0.002848			-0.09934	0.214286
-0.01434	0.15873			-1.29066	0.003165			-0.08769	0.238095
-0.00793	0.174603			-1.14621	0.003481			-0.06701	0.261905
-0.00612	0.190476			-1.14287	0.003797			-0.05793	0.285714
-0.0057	0.206349			-1.03826	0.004114			-0.04095	0.309524
0.000644	0.222222			-1.02966	0.00443			-0.03899	0.333333
0.006157	0.238095			-1.02005	0.004747			-0.03575	0.357143
0.031909	0.253968			-0.93995	0.005063			-0.01434	0.380952
0.041619	0.269841			-0.93322	0.00538			-0.01337	0.404762
0.050694	0.285714			-0.92622	0.005696			-0.01047	0.428571
0.06334	0.301587			-0.91289	0.006013			-0.00873	0.452381
0.06406	0.31746			-0.894	0.006329			0.020646	0.47619
0.066569	0.333333			-0.85673	0.006646			0.026903	0.5
0.068227	0.349206			-0.85119	0.006962			0.034382	0.52381
0.069777	0.365079			-0.81605	0.007278			0.041619	0.547619
0.07295	0.380952			-0.8069	0.007595			0.07261	0.571429
0.073884	0.396825			-0.80337	0.007911			0.078363	0.595238
0.084403	0.412698			-0.79961	0.008228			0.084339	0.619048
0.091688	0.428571			-0.78773	0.008544			0.090089	0.642857
0.092712	0.444444			-0.77509	0.008861			0.093671	0.666667
0.096248	0.460317			-0.77104	0.009177			0.095028	0.690476
0.104886	0.47619			-0.77086	0.009494			0.096354	0.714286
0.107868	0.492063			-0.76974	0.00981			0.104886	0.738095
0.121345	0.507937			-0.75416	0.010127			0.109867	0.761905
0.121487	0.52381			-0.75115	0.010443			0.110585	0.785714
0.134139	0.539683			-0.74569	0.010759			0.114985	0.809524
0.135003	0.555556			-0.7353	0.011076			0.124669	0.833333
0.13533	0.571429			-0.73073	0.011392			0.127535	0.857143
0.135911	0.587302			-0.72565	0.011709			0.13533	0.880952
0.146095	0.603175			-0.7196	0.012025			0.164133	0.904762
0.150331	0.619048			-0.70445	0.012342			0.296318	0.928571
0.153641	0.634921			-0.69197	0.012658			0.309496	0.952381
0.156899	0.650794			-0.69008	0.012975			0.384728	0.97619
0.161936	0.666667			-0.68823	0.013291			0.829626	1
0.166022	0.68254			-0.67604	0.013608
0.207985	0.698413			-0.67298	0.013924
0.211098	0.714286			-0.67085	0.014241
0.211647	0.730159			-0.66162	0.014557
0.214368	0.746032			-0.64675	0.014873
0.220455	0.761905			-0.64545	0.01519
0.221987	0.777778			-0.64466	0.015506
0.231425	0.793651			-0.63626	0.015823
0.243081	0.809524			-0.63472	0.016139
0.279943	0.825397			-0.62789	0.016456
0.3071	0.84127			-0.61824	0.016772
0.321324	0.857143			-0.61295	0.017089
0.352517	0.873016			-0.61021	0.017405
0.354904	0.888889			-0.60135	0.017722
0.420049	0.904762			-0.59516	0.018038
0.423628	0.920635			-0.59499	0.018354
0.450184	0.936508			-0.55346	0.018671
0.586767	0.952381			-0.54579	0.018987
0.634673	0.968254			-0.54476	0.019304
0.7045	0.984127			-0.54052	0.01962
0.773318	1			-0.53806	0.019937
				-0.53702	0.020253
				-0.5369	0.02057
				-0.53321	0.020886
				-0.52969	0.021203
				-0.52946	0.021519
				-0.516	0.021835
				-0.51161	0.022152
				-0.50722	0.022468
				-0.50482	0.022785
				-0.49924	0.023101
				-0.49024	0.023418
				-0.49018	0.023734
				-0.47983	0.024051
				-0.4795	0.024367
				-0.47123	0.024684
				-0.4711	0.025
				-0.47058	0.025316
				-0.46762	0.025633
				-0.46469	0.025949
				-0.4644	0.026266
				-0.46405	0.026582
				-0.45918	0.026899
				-0.45696	0.027215
				-0.45553	0.027532
				-0.45511	0.027848
				-0.45334	0.028165
				-0.44332	0.028481
				-0.44004	0.028797
				-0.42968	0.029114
				-0.42516	0.02943
				-0.42307	0.029747
				-0.42037	0.030063
				-0.41816	0.03038
				-0.40837	0.030696
				-0.40784	0.031013
				-0.40508	0.031329
				-0.40066	0.031646
				-0.39772	0.031962
				-0.39552	0.032278
				-0.39527	0.032595
				-0.39516	0.032911
				-0.39379	0.033228
				-0.39343	0.033544
				-0.38935	0.033861
				-0.38552	0.034177
				-0.38539	0.034494
				-0.3852	0.03481
				-0.38503	0.035127
				-0.38397	0.035443
				-0.38142	0.035759
				-0.37876	0.036076
				-0.37571	0.036392
				-0.37177	0.036709
				-0.36955	0.037025
				-0.36585	0.037342
				-0.36102	0.037658
				-0.35286	0.037975
				-0.34968	0.038291
				-0.34619	0.038608
				-0.34505	0.038924
				-0.33886	0.039241
				-0.33475	0.039557
				-0.33157	0.039873
				-0.32909	0.04019
				-0.32883	0.040506
				-0.32813	0.040823
				-0.32708	0.041139
				-0.3269	0.041456
				-0.32538	0.041772
				-0.32483	0.042089
				-0.32381	0.042405
				-0.3229	0.042722
				-0.32127	0.043038
				-0.32076	0.043354
				-0.31896	0.043671
				-0.31817	0.043987
				-0.31764	0.044304
				-0.31729	0.04462
				-0.31541	0.044937
				-0.31422	0.045253
				-0.31084	0.04557
				-0.31062	0.045886
				-0.30705	0.046203
				-0.30484	0.046519
				-0.29979	0.046835
				-0.29876	0.047152
				-0.29769	0.047468
				-0.29653	0.047785
				-0.2965	0.048101
				-0.29514	0.048418
				-0.29356	0.048734
				-0.29353	0.049051
				-0.29149	0.049367
				-0.2909	0.049684
				-0.29061	0.05
				-0.28966	0.050316
				-0.28941	0.050633
				-0.28883	0.050949
				-0.28869	0.051266
				-0.28854	0.051582
				-0.28842	0.051899
				-0.28837	0.052215
				-0.28804	0.052532
				-0.28673	0.052848
				-0.28613	0.053165
				-0.28574	0.053481
				-0.28393	0.053797
				-0.28019	0.054114
				-0.27945	0.05443
				-0.27813	0.054747
				-0.2769	0.055063
				-0.2754	0.05538
				-0.27524	0.055696
				-0.2711	0.056013
				-0.27056	0.056329
				-0.26979	0.056646
				-0.26938	0.056962
				-0.26439	0.057278
				-0.26437	0.057595
				-0.26431	0.057911
				-0.26334	0.058228
				-0.25883	0.058544
				-0.25839	0.058861
				-0.25774	0.059177
				-0.2574	0.059494
				-0.25701	0.05981
				-0.25656	0.060127
				-0.25631	0.060443
				-0.2552	0.060759
				-0.25264	0.061076
				-0.24758	0.061392
				-0.24712	0.061709
				-0.24568	0.062025
				-0.24551	0.062342
				-0.2454	0.062658
				-0.24469	0.062975
				-0.24303	0.063291
				-0.24223	0.063608
				-0.24135	0.063924
				-0.24101	0.064241
				-0.24099	0.064557
				-0.24012	0.064873
				-0.23945	0.06519
				-0.23813	0.065506
				-0.2374	0.065823
				-0.23695	0.066139
				-0.23661	0.066456
				-0.23627	0.066772
				-0.23571	0.067089
				-0.23551	0.067405
				-0.23549	0.067722
				-0.23528	0.068038
				-0.23495	0.068354
				-0.23437	0.068671
				-0.23395	0.068987
				-0.23292	0.069304
				-0.23073	0.06962
				-0.22927	0.069937
				-0.22864	0.070253
				-0.22734	0.07057
				-0.22594	0.070886
				-0.22458	0.071203
				-0.22244	0.071519
				-0.22209	0.071835
				-0.22035	0.072152
				-0.21906	0.072468
				-0.21888	0.072785
				-0.21815	0.073101
				-0.21477	0.073418
				-0.21467	0.073734
				-0.2142	0.074051
				-0.21186	0.074367
				-0.21096	0.074684
				-0.21013	0.075
				-0.20999	0.075316
				-0.2097	0.075633
				-0.20936	0.075949
				-0.20858	0.076266
				-0.20847	0.076582
				-0.20798	0.076899
				-0.20755	0.077215
				-0.20677	0.077532
				-0.20667	0.077848
				-0.20597	0.078165
				-0.20447	0.078481
				-0.20439	0.078797
				-0.2041	0.079114
				-0.20396	0.07943
				-0.20336	0.079747
				-0.2028	0.080063
				-0.20075	0.08038
				-0.19825	0.080696
				-0.19742	0.081013
				-0.19628	0.081329
				-0.19467	0.081646
				-0.19465	0.081962
				-0.193	0.082278
				-0.1907	0.082595
				-0.18853	0.082911
				-0.18826	0.083228
				-0.18826	0.083544
				-0.18746	0.083861
				-0.18575	0.084177
				-0.18505	0.084494
				-0.18505	0.08481
				-0.18405	0.085127
				-0.18297	0.085443
				-0.18294	0.085759
				-0.18256	0.086076
				-0.18204	0.086392
				-0.18198	0.086709
				-0.18124	0.087025
				-0.18123	0.087342
				-0.18118	0.087658
				-0.18113	0.087975
				-0.1806	0.088291
				-0.18058	0.088608
				-0.18046	0.088924
				-0.18014	0.089241
				-0.17972	0.089557
				-0.1795	0.089873
				-0.17934	0.09019
				-0.17921	0.090506
				-0.17913	0.090823
				-0.17912	0.091139
				-0.17678	0.091456
				-0.17462	0.091772
				-0.17415	0.092089
				-0.17313	0.092405
				-0.17292	0.092722
				-0.17276	0.093038
				-0.17265	0.093354
				-0.17254	0.093671
				-0.17187	0.093987
				-0.17159	0.094304
				-0.17006	0.09462
				-0.16989	0.094937
				-0.169	0.095253
				-0.16802	0.09557
				-0.16673	0.095886
				-0.16602	0.096203
				-0.16577	0.096519
				-0.16548	0.096835
				-0.16535	0.097152
				-0.16521	0.097468
				-0.16503	0.097785
				-0.16471	0.098101
				-0.16453	0.098418
				-0.16425	0.098734
				-0.1641	0.099051
				-0.16383	0.099367
				-0.16297	0.099684
				-0.16246	0.1
				-0.16174	0.100316
				-0.16121	0.100633
				-0.15973	0.100949
				-0.15934	0.101266
				-0.15896	0.101582
				-0.15853	0.101899
				-0.15772	0.102215
				-0.15713	0.102532
				-0.15616	0.102848
				-0.15613	0.103165
				-0.15549	0.103481
				-0.15522	0.103797
				-0.15516	0.104114
				-0.15384	0.10443
				-0.15353	0.104747
				-0.1529	0.105063
				-0.15121	0.10538
				-0.15082	0.105696
				-0.15014	0.106013
				-0.14953	0.106329
				-0.14897	0.106646
				-0.14836	0.106962
				-0.14835	0.107278
				-0.14835	0.107595
				-0.14806	0.107911
				-0.14739	0.108228
				-0.14673	0.108544
				-0.14629	0.108861
				-0.14618	0.109177
				-0.14607	0.109494
				-0.14581	0.10981
				-0.14535	0.110127
				-0.14525	0.110443
				-0.14464	0.110759
				-0.14441	0.111076
				-0.1422	0.111392
				-0.14205	0.111709
				-0.14158	0.112025
				-0.14122	0.112342
				-0.14111	0.112658
				-0.14111	0.112975
				-0.14102	0.113291
				-0.14093	0.113608
				-0.14066	0.113924
				-0.14047	0.114241
				-0.13984	0.114557
				-0.13973	0.114873
				-0.13879	0.11519
				-0.13874	0.115506
				-0.13863	0.115823
				-0.13857	0.116139
				-0.13819	0.116456
				-0.13781	0.116772
				-0.13621	0.117089
				-0.13448	0.117405
				-0.13446	0.117722
				-0.13444	0.118038
				-0.13424	0.118354
				-0.13396	0.118671
				-0.13355	0.118987
				-0.13333	0.119304
				-0.1332	0.11962
				-0.1332	0.119937
				-0.13279	0.120253
				-0.13255	0.12057
				-0.13251	0.120886
				-0.13243	0.121203
				-0.13212	0.121519
				-0.13156	0.121835
				-0.13134	0.122152
				-0.13094	0.122468
				-0.13093	0.122785
				-0.13077	0.123101
				-0.13066	0.123418
				-0.13053	0.123734
				-0.13041	0.124051
				-0.12979	0.124367
				-0.1297	0.124684
				-0.12968	0.125
				-0.12953	0.125316
				-0.1287	0.125633
				-0.12858	0.125949
				-0.12842	0.126266
				-0.12793	0.126582
				-0.12787	0.126899
				-0.12772	0.127215
				-0.12771	0.127532
				-0.12771	0.127848
				-0.12765	0.128165
				-0.12737	0.128481
				-0.12729	0.128797
				-0.12722	0.129114
				-0.12711	0.12943
				-0.12683	0.129747
				-0.12577	0.130063
				-0.12571	0.13038
				-0.12525	0.130696
				-0.12456	0.131013
				-0.12448	0.131329
				-0.12442	0.131646
				-0.12404	0.131962
				-0.1238	0.132278
				-0.12314	0.132595
				-0.1223	0.132911
				-0.1217	0.133228
				-0.12166	0.133544
				-0.12151	0.133861
				-0.12085	0.134177
				-0.12067	0.134494
				-0.12063	0.13481
				-0.12062	0.135127
				-0.12057	0.135443
				-0.12024	0.135759
				-0.12006	0.136076
				-0.11983	0.136392
				-0.1197	0.136709
				-0.11921	0.137025
				-0.11886	0.137342
				-0.11849	0.137658
				-0.11707	0.137975
				-0.11706	0.138291
				-0.11703	0.138608
				-0.11696	0.138924
				-0.11688	0.139241
				-0.1166	0.139557
				-0.11567	0.139873
				-0.11546	0.14019
				-0.11538	0.140506
				-0.11518	0.140823
				-0.11517	0.141139
				-0.11492	0.141456
				-0.11481	0.141772
				-0.11472	0.142089
				-0.11423	0.142405
				-0.11379	0.142722
				-0.11335	0.143038
				-0.1133	0.143354
				-0.11326	0.143671
				-0.11305	0.143987
				-0.11256	0.144304
				-0.11247	0.14462
				-0.11239	0.144937
				-0.11239	0.145253
				-0.11222	0.14557
				-0.11202	0.145886
				-0.11184	0.146203
				-0.11181	0.146519
				-0.11158	0.146835
				-0.1111	0.147152
				-0.11068	0.147468
				-0.11049	0.147785
				-0.11043	0.148101
				-0.11031	0.148418
				-0.10969	0.148734
				-0.10955	0.149051
				-0.10939	0.149367
				-0.10905	0.149684
				-0.10888	0.15
				-0.10865	0.150316
				-0.10847	0.150633
				-0.1079	0.150949
				-0.10784	0.151266
				-0.1076	0.151582
				-0.1076	0.151899
				-0.10722	0.152215
				-0.10709	0.152532
				-0.10689	0.152848
				-0.10684	0.153165
				-0.1068	0.153481
				-0.10669	0.153797
				-0.10661	0.154114
				-0.10658	0.15443
				-0.10638	0.154747
				-0.1062	0.155063
				-0.10574	0.15538
				-0.10557	0.155696
				-0.10485	0.156013
				-0.10411	0.156329
				-0.10366	0.156646
				-0.10351	0.156962
				-0.10323	0.157278
				-0.10319	0.157595
				-0.10246	0.157911
				-0.1022	0.158228
				-0.102	0.158544
				-0.10188	0.158861
				-0.10154	0.159177
				-0.10103	0.159494
				-0.101	0.15981
				-0.10075	0.160127
				-0.10066	0.160443
				-0.10062	0.160759
				-0.10005	0.161076
				-0.0998	0.161392
				-0.0996	0.161709
				-0.09944	0.162025
				-0.09934	0.162342
				-0.09921	0.162658
				-0.09918	0.162975
				-0.09874	0.163291
				-0.09872	0.163608
				-0.09847	0.163924
				-0.0984	0.164241
				-0.09797	0.164557
				-0.09779	0.164873
				-0.09771	0.16519
				-0.09733	0.165506
				-0.09668	0.165823
				-0.09619	0.166139
				-0.09556	0.166456
				-0.09515	0.166772
				-0.09452	0.167089
				-0.0945	0.167405
				-0.09443	0.167722
				-0.0943	0.168038
				-0.09427	0.168354
				-0.09415	0.168671
				-0.09374	0.168987
				-0.09357	0.169304
				-0.09356	0.16962
				-0.09355	0.169937
				-0.09349	0.170253
				-0.09346	0.17057
				-0.09314	0.170886
				-0.09305	0.171203
				-0.09198	0.171519
				-0.09192	0.171835
				-0.09191	0.172152
				-0.09185	0.172468
				-0.09096	0.172785
				-0.09077	0.173101
				-0.09039	0.173418
				-0.09007	0.173734
				-0.08997	0.174051
				-0.08992	0.174367
				-0.08973	0.174684
				-0.08905	0.175
				-0.08904	0.175316
				-0.08894	0.175633
				-0.08863	0.175949
				-0.08858	0.176266
				-0.08836	0.176582
				-0.08829	0.176899
				-0.08812	0.177215
				-0.08791	0.177532
				-0.08789	0.177848
				-0.08769	0.178165
				-0.08738	0.178481
				-0.08729	0.178797
				-0.08715	0.179114
				-0.08703	0.17943
				-0.08698	0.179747
				-0.08655	0.180063
				-0.08643	0.18038
				-0.08625	0.180696
				-0.08619	0.181013
				-0.08577	0.181329
				-0.08566	0.181646
				-0.08551	0.181962
				-0.08549	0.182278
				-0.08547	0.182595
				-0.0853	0.182911
				-0.08504	0.183228
				-0.08466	0.183544
				-0.08455	0.183861
				-0.08448	0.184177
				-0.08391	0.184494
				-0.08361	0.18481
				-0.08358	0.185127
				-0.08353	0.185443
				-0.08333	0.185759
				-0.08322	0.186076
				-0.08315	0.186392
				-0.0829	0.186709
				-0.08248	0.187025
				-0.08217	0.187342
				-0.0821	0.187658
				-0.08208	0.187975
				-0.08194	0.188291
				-0.08183	0.188608
				-0.08156	0.188924
				-0.08134	0.189241
				-0.08092	0.189557
				-0.08091	0.189873
				-0.0803	0.19019
				-0.08029	0.190506
				-0.08026	0.190823
				-0.08004	0.191139
				-0.07972	0.191456
				-0.07967	0.191772
				-0.07936	0.192089
				-0.07806	0.192405
				-0.07775	0.192722
				-0.07768	0.193038
				-0.07756	0.193354
				-0.07755	0.193671
				-0.07745	0.193987
				-0.07739	0.194304
				-0.07724	0.19462
				-0.07682	0.194937
				-0.07675	0.195253
				-0.07653	0.19557
				-0.07644	0.195886
				-0.07626	0.196203
				-0.07615	0.196519
				-0.07601	0.196835
				-0.07591	0.197152
				-0.07591	0.197468
				-0.0757	0.197785
				-0.07533	0.198101
				-0.07531	0.198418
				-0.07513	0.198734
				-0.07473	0.199051
				-0.07444	0.199367
				-0.07436	0.199684
				-0.07432	0.2
				-0.07325	0.200316
				-0.07325	0.200633
				-0.07314	0.200949
				-0.07304	0.201266
				-0.07258	0.201582
				-0.07243	0.201899
				-0.0724	0.202215
				-0.07238	0.202532
				-0.07232	0.202848
				-0.07225	0.203165
				-0.07218	0.203481
				-0.07198	0.203797
				-0.07194	0.204114
				-0.07172	0.20443
				-0.07172	0.204747
				-0.07133	0.205063
				-0.07101	0.20538
				-0.07076	0.205696
				-0.07075	0.206013
				-0.07055	0.206329
				-0.07048	0.206646
				-0.07041	0.206962
				-0.07014	0.207278
				-0.0701	0.207595
				-0.07004	0.207911
				-0.06998	0.208228
				-0.06995	0.208544
				-0.06987	0.208861
				-0.06985	0.209177
				-0.06978	0.209494
				-0.06975	0.20981
				-0.06968	0.210127
				-0.06929	0.210443
				-0.06909	0.210759
				-0.06909	0.211076
				-0.06874	0.211392
				-0.06852	0.211709
				-0.06851	0.212025
				-0.068	0.212342
				-0.06786	0.212658
				-0.06783	0.212975
				-0.06767	0.213291
				-0.06757	0.213608
				-0.06748	0.213924
				-0.06721	0.214241
				-0.06715	0.214557
				-0.06711	0.214873
				-0.06701	0.21519
				-0.06695	0.215506
				-0.06636	0.215823
				-0.06606	0.216139
				-0.06577	0.216456
				-0.06574	0.216772
				-0.06544	0.217089
				-0.0653	0.217405
				-0.06511	0.217722
				-0.06509	0.218038
				-0.06504	0.218354
				-0.06503	0.218671
				-0.06495	0.218987
				-0.06494	0.219304
				-0.06465	0.21962
				-0.06438	0.219937
				-0.06393	0.220253
				-0.06375	0.22057
				-0.06373	0.220886
				-0.06351	0.221203
				-0.0635	0.221519
				-0.06317	0.221835
				-0.0631	0.222152
				-0.0631	0.222468
				-0.06233	0.222785
				-0.06224	0.223101
				-0.06215	0.223418
				-0.06185	0.223734
				-0.06163	0.224051
				-0.06162	0.224367
				-0.06106	0.224684
				-0.06087	0.225
				-0.06085	0.225316
				-0.06059	0.225633
				-0.06045	0.225949
				-0.05943	0.226266
				-0.05938	0.226582
				-0.05926	0.226899
				-0.05905	0.227215
				-0.05877	0.227532
				-0.05818	0.227848
				-0.058	0.228165
				-0.05793	0.228481
				-0.05782	0.228797
				-0.05764	0.229114
				-0.05756	0.22943
				-0.05748	0.229747
				-0.05744	0.230063
				-0.05735	0.23038
				-0.05716	0.230696
				-0.05672	0.231013
				-0.05667	0.231329
				-0.05663	0.231646
				-0.05655	0.231962
				-0.05617	0.232278
				-0.05606	0.232595
				-0.05602	0.232911
				-0.05556	0.233228
				-0.0555	0.233544
				-0.05505	0.233861
				-0.05498	0.234177
				-0.05479	0.234494
				-0.05445	0.23481
				-0.05416	0.235127
				-0.05414	0.235443
				-0.05406	0.235759
				-0.05398	0.236076
				-0.05392	0.236392
				-0.05389	0.236709
				-0.05389	0.237025
				-0.05353	0.237342
				-0.05297	0.237658
				-0.05295	0.237975
				-0.05293	0.238291
				-0.05291	0.238608
				-0.05282	0.238924
				-0.05277	0.239241
				-0.0522	0.239557
				-0.05217	0.239873
				-0.05183	0.24019
				-0.05159	0.240506
				-0.05147	0.240823
				-0.05136	0.241139
				-0.05121	0.241456
				-0.05116	0.241772
				-0.0511	0.242089
				-0.0511	0.242405
				-0.05105	0.242722
				-0.05073	0.243038
				-0.05042	0.243354
				-0.05008	0.243671
				-0.05008	0.243987
				-0.04988	0.244304
				-0.04984	0.24462
				-0.04957	0.244937
				-0.04952	0.245253
				-0.04904	0.24557
				-0.04896	0.245886
				-0.04893	0.246203
				-0.04889	0.246519
				-0.04868	0.246835
				-0.04865	0.247152
				-0.04858	0.247468
				-0.04855	0.247785
				-0.048	0.248101
				-0.04759	0.248418
				-0.04751	0.248734
				-0.04746	0.249051
				-0.04742	0.249367
				-0.04734	0.249684
				-0.04714	0.25
				-0.04707	0.250316
				-0.04694	0.250633
				-0.04693	0.250949
				-0.04661	0.251266
				-0.04656	0.251582
				-0.04651	0.251899
				-0.04643	0.252215
				-0.04642	0.252532
				-0.04624	0.252848
				-0.04617	0.253165
				-0.04615	0.253481
				-0.0461	0.253797
				-0.04569	0.254114
				-0.04566	0.25443
				-0.04563	0.254747
				-0.04554	0.255063
				-0.04529	0.25538
				-0.04526	0.255696
				-0.04513	0.256013
				-0.04476	0.256329
				-0.04434	0.256646
				-0.04427	0.256962
				-0.04396	0.257278
				-0.04394	0.257595
				-0.04372	0.257911
				-0.04361	0.258228
				-0.04356	0.258544
				-0.04349	0.258861
				-0.04338	0.259177
				-0.04317	0.259494
				-0.04314	0.25981
				-0.04311	0.260127
				-0.04311	0.260443
				-0.04305	0.260759
				-0.0425	0.261076
				-0.04229	0.261392
				-0.04215	0.261709
				-0.04211	0.262025
				-0.04193	0.262342
				-0.04191	0.262658
				-0.04185	0.262975
				-0.04184	0.263291
				-0.04179	0.263608
				-0.04173	0.263924
				-0.04167	0.264241
				-0.04166	0.264557
				-0.04149	0.264873
				-0.04143	0.26519
				-0.04121	0.265506
				-0.04112	0.265823
				-0.04095	0.266139
				-0.04091	0.266456
				-0.04091	0.266772
				-0.04088	0.267089
				-0.04087	0.267405
				-0.04085	0.267722
				-0.0408	0.268038
				-0.04075	0.268354
				-0.04069	0.268671
				-0.04068	0.268987
				-0.04058	0.269304
				-0.04055	0.26962
				-0.04051	0.269937
				-0.04031	0.270253
				-0.04024	0.27057
				-0.04008	0.270886
				-0.03977	0.271203
				-0.03967	0.271519
				-0.03965	0.271835
				-0.03965	0.272152
				-0.03948	0.272468
				-0.0394	0.272785
				-0.03932	0.273101
				-0.03923	0.273418
				-0.03906	0.273734
				-0.03899	0.274051
				-0.03898	0.274367
				-0.03881	0.274684
				-0.03839	0.275
				-0.03834	0.275316
				-0.03785	0.275633
				-0.03785	0.275949
				-0.03784	0.276266
				-0.03775	0.276582
				-0.03757	0.276899
				-0.03751	0.277215
				-0.03726	0.277532
				-0.03705	0.277848
				-0.03662	0.278165
				-0.03648	0.278481
				-0.0364	0.278797
				-0.03626	0.279114
				-0.03612	0.27943
				-0.03608	0.279747
				-0.03608	0.280063
				-0.03606	0.28038
				-0.0359	0.280696
				-0.03575	0.281013
				-0.03564	0.281329
				-0.03557	0.281646
				-0.03555	0.281962
				-0.03541	0.282278
				-0.03524	0.282595
				-0.03516	0.282911
				-0.03503	0.283228
				-0.03459	0.283544
				-0.03427	0.283861
				-0.03415	0.284177
				-0.03385	0.284494
				-0.03379	0.28481
				-0.03378	0.285127
				-0.03364	0.285443
				-0.03355	0.285759
				-0.03346	0.286076
				-0.03342	0.286392
				-0.03328	0.286709
				-0.03327	0.287025
				-0.03326	0.287342
				-0.03303	0.287658
				-0.03287	0.287975
				-0.03277	0.288291
				-0.03274	0.288608
				-0.0326	0.288924
				-0.0325	0.289241
				-0.03245	0.289557
				-0.03234	0.289873
				-0.0323	0.29019
				-0.03227	0.290506
				-0.03222	0.290823
				-0.03219	0.291139
				-0.0321	0.291456
				-0.03137	0.291772
				-0.03122	0.292089
				-0.03111	0.292405
				-0.03096	0.292722
				-0.0303	0.293038
				-0.03006	0.293354
				-0.02987	0.293671
				-0.02986	0.293987
				-0.02968	0.294304
				-0.02952	0.29462
				-0.02951	0.294937
				-0.02949	0.295253
				-0.02947	0.29557
				-0.02926	0.295886
				-0.02909	0.296203
				-0.02904	0.296519
				-0.02892	0.296835
				-0.02887	0.297152
				-0.02862	0.297468
				-0.02859	0.297785
				-0.02857	0.298101
				-0.02848	0.298418
				-0.02824	0.298734
				-0.02805	0.299051
				-0.02802	0.299367
				-0.02786	0.299684
				-0.02781	0.3
				-0.02771	0.300316
				-0.02771	0.300633
				-0.02769	0.300949
				-0.02765	0.301266
				-0.02762	0.301582
				-0.02759	0.301899
				-0.02759	0.302215
				-0.0275	0.302532
				-0.02728	0.302848
				-0.02707	0.303165
				-0.02699	0.303481
				-0.02695	0.303797
				-0.02686	0.304114
				-0.02678	0.30443
				-0.02671	0.304747
				-0.02666	0.305063
				-0.02666	0.30538
				-0.02662	0.305696
				-0.02661	0.306013
				-0.02655	0.306329
				-0.02651	0.306646
				-0.02647	0.306962
				-0.0264	0.307278
				-0.02636	0.307595
				-0.02604	0.307911
				-0.02591	0.308228
				-0.02571	0.308544
				-0.02558	0.308861
				-0.02555	0.309177
				-0.02551	0.309494
				-0.02548	0.30981
				-0.02544	0.310127
				-0.0252	0.310443
				-0.02499	0.310759
				-0.02494	0.311076
				-0.02492	0.311392
				-0.02481	0.311709
				-0.02466	0.312025
				-0.0245	0.312342
				-0.0244	0.312658
				-0.02435	0.312975
				-0.02428	0.313291
				-0.02421	0.313608
				-0.02418	0.313924
				-0.02409	0.314241
				-0.02393	0.314557
				-0.02381	0.314873
				-0.02358	0.31519
				-0.02343	0.315506
				-0.02334	0.315823
				-0.02334	0.316139
				-0.02312	0.316456
				-0.02311	0.316772
				-0.02308	0.317089
				-0.02247	0.317405
				-0.0223	0.317722
				-0.02175	0.318038
				-0.02175	0.318354
				-0.02166	0.318671
				-0.02163	0.318987
				-0.02152	0.319304
				-0.02127	0.31962
				-0.02101	0.319937
				-0.02066	0.320253
				-0.0206	0.32057
				-0.02059	0.320886
				-0.02044	0.321203
				-0.02043	0.321519
				-0.02004	0.321835
				-0.01988	0.322152
				-0.01987	0.322468
				-0.01987	0.322785
				-0.01966	0.323101
				-0.01947	0.323418
				-0.01947	0.323734
				-0.01911	0.324051
				-0.01906	0.324367
				-0.01904	0.324684
				-0.01903	0.325
				-0.01893	0.325316
				-0.01876	0.325633
				-0.0183	0.325949
				-0.01826	0.326266
				-0.01826	0.326582
				-0.01825	0.326899
				-0.01819	0.327215
				-0.01811	0.327532
				-0.01808	0.327848
				-0.01794	0.328165
				-0.0179	0.328481
				-0.0179	0.328797
				-0.01782	0.329114
				-0.01775	0.32943
				-0.0177	0.329747
				-0.01725	0.330063
				-0.01708	0.33038
				-0.01704	0.330696
				-0.01703	0.331013
				-0.01698	0.331329
				-0.01676	0.331646
				-0.01673	0.331962
				-0.01664	0.332278
				-0.01663	0.332595
				-0.01603	0.332911
				-0.01593	0.333228
				-0.0159	0.333544
				-0.01584	0.333861
				-0.01583	0.334177
				-0.01579	0.334494
				-0.01559	0.33481
				-0.01557	0.335127
				-0.01538	0.335443
				-0.01522	0.335759
				-0.01519	0.336076
				-0.01514	0.336392
				-0.01503	0.336709
				-0.01481	0.337025
				-0.01477	0.337342
				-0.01475	0.337658
				-0.01469	0.337975
				-0.01464	0.338291
				-0.01463	0.338608
				-0.0146	0.338924
				-0.01459	0.339241
				-0.01435	0.339557
				-0.01434	0.339873
				-0.0143	0.34019
				-0.01427	0.340506
				-0.01423	0.340823
				-0.01396	0.341139
				-0.01347	0.341456
				-0.01337	0.341772
				-0.01326	0.342089
				-0.01321	0.342405
				-0.01314	0.342722
				-0.01296	0.343038
				-0.01282	0.343354
				-0.01268	0.343671
				-0.01267	0.343987
				-0.01261	0.344304
				-0.01232	0.34462
				-0.01228	0.344937
				-0.01225	0.345253
				-0.01224	0.34557
				-0.01223	0.345886
				-0.01214	0.346203
				-0.01212	0.346519
				-0.01206	0.346835
				-0.01205	0.347152
				-0.01196	0.347468
				-0.01192	0.347785
				-0.01182	0.348101
				-0.01143	0.348418
				-0.01141	0.348734
				-0.01129	0.349051
				-0.01125	0.349367
				-0.01123	0.349684
				-0.01111	0.35
				-0.01111	0.350316
				-0.01088	0.350633
				-0.01086	0.350949
				-0.01073	0.351266
				-0.01047	0.351582
				-0.01042	0.351899
				-0.01036	0.352215
				-0.0103	0.352532
				-0.01002	0.352848
				-0.00969	0.353165
				-0.0096	0.353481
				-0.0095	0.353797
				-0.00945	0.354114
				-0.00936	0.35443
				-0.00935	0.354747
				-0.00933	0.355063
				-0.00909	0.35538
				-0.00908	0.355696
				-0.00903	0.356013
				-0.00894	0.356329
				-0.00894	0.356646
				-0.00892	0.356962
				-0.00885	0.357278
				-0.00874	0.357595
				-0.00873	0.357911
				-0.00861	0.358228
				-0.0085	0.358544
				-0.00849	0.358861
				-0.00847	0.359177
				-0.00846	0.359494
				-0.00828	0.35981
				-0.00815	0.360127
				-0.00814	0.360443
				-0.00799	0.360759
				-0.00796	0.361076
				-0.00793	0.361392
				-0.00786	0.361709
				-0.00776	0.362025
				-0.00771	0.362342
				-0.00769	0.362658
				-0.00765	0.362975
				-0.0074	0.363291
				-0.00736	0.363608
				-0.00733	0.363924
				-0.00733	0.364241
				-0.00725	0.364557
				-0.00699	0.364873
				-0.00697	0.36519
				-0.00692	0.365506
				-0.0069	0.365823
				-0.00687	0.366139
				-0.00681	0.366456
				-0.00674	0.366772
				-0.00662	0.367089
				-0.00644	0.367405
				-0.0064	0.367722
				-0.00632	0.368038
				-0.00621	0.368354
				-0.00612	0.368671
				-0.00608	0.368987
				-0.00592	0.369304
				-0.00577	0.36962
				-0.0057	0.369937
				-0.00545	0.370253
				-0.0054	0.37057
				-0.0054	0.370886
				-0.0052	0.371203
				-0.00497	0.371519
				-0.00478	0.371835
				-0.00465	0.372152
				-0.00465	0.372468
				-0.0046	0.372785
				-0.00457	0.373101
				-0.00456	0.373418
				-0.00456	0.373734
				-0.00422	0.374051
				-0.00398	0.374367
				-0.00396	0.374684
				-0.00392	0.375
				-0.00392	0.375316
				-0.00384	0.375633
				-0.00384	0.375949
				-0.00383	0.376266
				-0.00378	0.376582
				-0.0036	0.376899
				-0.0036	0.377215
				-0.00357	0.377532
				-0.00353	0.377848
				-0.00349	0.378165
				-0.00335	0.378481
				-0.00312	0.378797
				-0.00301	0.379114
				-0.00301	0.37943
				-0.00298	0.379747
				-0.00296	0.380063
				-0.00287	0.38038
				-0.00281	0.380696
				-0.00281	0.381013
				-0.00277	0.381329
				-0.00266	0.381646
				-0.00263	0.381962
				-0.00256	0.382278
				-0.00248	0.382595
				-0.00248	0.382911
				-0.00244	0.383228
				-0.00232	0.383544
				-0.00227	0.383861
				-0.00204	0.384177
				-0.00191	0.384494
				-0.00189	0.38481
				-0.00184	0.385127
				-0.00183	0.385443
				-0.00178	0.385759
				-0.00169	0.386076
				-0.00168	0.386392
				-0.00163	0.386709
				-0.00163	0.387025
				-0.00149	0.387342
				-0.00128	0.387658
				-0.00119	0.387975
				-0.00114	0.388291
				-0.00099	0.388608
				-0.00089	0.388924
				-0.00086	0.389241
				-0.00065	0.389557
				-0.00054	0.389873
				-0.00046	0.39019
				-0.00044	0.390506
				-0.00042	0.390823
				-0.00032	0.391139
				-0.00031	0.391456
				-0.00028	0.391772
				-0.00021	0.392089
				-0.00017	0.392405
				0.000132	0.392722
				0.00022	0.393038
				0.000241	0.393354
				0.000486	0.393671
				0.000608	0.393987
				0.000644	0.394304
				0.000656	0.39462
				0.000688	0.394937
				0.000786	0.395253
				0.00081	0.39557
				0.000814	0.395886
				0.000825	0.396203
				0.000833	0.396519
				0.000862	0.396835
				0.000875	0.397152
				0.000889	0.397468
				0.0009	0.397785
				0.000959	0.398101
				0.001025	0.398418
				0.001101	0.398734
				0.001116	0.399051
				0.001197	0.399367
				0.001232	0.399684
				0.001239	0.4
				0.001429	0.400316
				0.001507	0.400633
				0.001559	0.400949
				0.00164	0.401266
				0.001802	0.401582
				0.001948	0.401899
				0.001951	0.402215
				0.002031	0.402532
				0.002132	0.402848
				0.002217	0.403165
				0.002221	0.403481
				0.002296	0.403797
				0.002313	0.404114
				0.002322	0.40443
				0.0025	0.404747
				0.002528	0.405063
				0.002668	0.40538
				0.002679	0.405696
				0.002703	0.406013
				0.002755	0.406329
				0.002872	0.406646
				0.002974	0.406962
				0.002995	0.407278
				0.002997	0.407595
				0.003062	0.407911
				0.003064	0.408228
				0.003077	0.408544
				0.003141	0.408861
				0.003147	0.409177
				0.003319	0.409494
				0.003359	0.40981
				0.003391	0.410127
				0.003455	0.410443
				0.003459	0.410759
				0.003672	0.411076
				0.003712	0.411392
				0.003797	0.411709
				0.003873	0.412025
				0.004075	0.412342
				0.004329	0.412658
				0.004447	0.412975
				0.004491	0.413291
				0.004494	0.413608
				0.004618	0.413924
				0.004621	0.414241
				0.004718	0.414557
				0.00477	0.414873
				0.004833	0.41519
				0.004974	0.415506
				0.004989	0.415823
				0.004999	0.416139
				0.005022	0.416456
				0.005208	0.416772
				0.005222	0.417089
				0.005261	0.417405
				0.005269	0.417722
				0.005426	0.418038
				0.005524	0.418354
				0.005568	0.418671
				0.005835	0.418987
				0.006011	0.419304
				0.006024	0.41962
				0.006151	0.419937
				0.006157	0.420253
				0.006165	0.42057
				0.006244	0.420886
				0.006633	0.421203
				0.006728	0.421519
				0.006728	0.421835
				0.006831	0.422152
				0.006845	0.422468
				0.00707	0.422785
				0.007447	0.423101
				0.007481	0.423418
				0.007502	0.423734
				0.007524	0.424051
				0.00757	0.424367
				0.007613	0.424684
				0.00779	0.425
				0.007861	0.425316
				0.0079	0.425633
				0.007988	0.425949
				0.007997	0.426266
				0.008049	0.426582
				0.008236	0.426899
				0.00832	0.427215
				0.00832	0.427532
				0.008469	0.427848
				0.008481	0.428165
				0.008502	0.428481
				0.008673	0.428797
				0.0087	0.429114
				0.008741	0.42943
				0.008843	0.429747
				0.008855	0.430063
				0.008932	0.43038
				0.009117	0.430696
				0.009449	0.431013
				0.009508	0.431329
				0.009529	0.431646
				0.009583	0.431962
				0.009729	0.432278
				0.009781	0.432595
				0.009851	0.432911
				0.009995	0.433228
				0.01001	0.433544
				0.010129	0.433861
				0.010249	0.434177
				0.010266	0.434494
				0.010268	0.43481
				0.010334	0.435127
				0.01036	0.435443
				0.010412	0.435759
				0.010652	0.436076
				0.010955	0.436392
				0.010997	0.436709
				0.011071	0.437025
				0.011083	0.437342
				0.011113	0.437658
				0.011116	0.437975
				0.011122	0.438291
				0.011321	0.438608
				0.011352	0.438924
				0.011495	0.439241
				0.011628	0.439557
				0.011705	0.439873
				0.011775	0.44019
				0.011848	0.440506
				0.011958	0.440823
				0.011979	0.441139
				0.012128	0.441456
				0.012133	0.441772
				0.012268	0.442089
				0.012301	0.442405
				0.012307	0.442722
				0.012311	0.443038
				0.012361	0.443354
				0.012427	0.443671
				0.012512	0.443987
				0.012634	0.444304
				0.012695	0.44462
				0.012721	0.444937
				0.012731	0.445253
				0.01274	0.44557
				0.012761	0.445886
				0.012772	0.446203
				0.012797	0.446519
				0.012882	0.446835
				0.012931	0.447152
				0.013014	0.447468
				0.013059	0.447785
				0.013072	0.448101
				0.013093	0.448418
				0.013116	0.448734
				0.013147	0.449051
				0.013154	0.449367
				0.013182	0.449684
				0.013226	0.45
				0.013233	0.450316
				0.013386	0.450633
				0.013472	0.450949
				0.013564	0.451266
				0.013596	0.451582
				0.013647	0.451899
				0.014093	0.452215
				0.014138	0.452532
				0.014261	0.452848
				0.01438	0.453165
				0.014401	0.453481
				0.014602	0.453797
				0.014609	0.454114
				0.014623	0.45443
				0.014649	0.454747
				0.014806	0.455063
				0.015017	0.45538
				0.015041	0.455696
				0.015063	0.456013
				0.015144	0.456329
				0.015214	0.456646
				0.015221	0.456962
				0.015309	0.457278
				0.015337	0.457595
				0.015347	0.457911
				0.015421	0.458228
				0.015555	0.458544
				0.015561	0.458861
				0.015564	0.459177
				0.01564	0.459494
				0.015659	0.45981
				0.015661	0.460127
				0.015675	0.460443
				0.015747	0.460759
				0.015811	0.461076
				0.015825	0.461392
				0.015856	0.461709
				0.01595	0.462025
				0.016276	0.462342
				0.016397	0.462658
				0.016444	0.462975
				0.016468	0.463291
				0.016514	0.463608
				0.016625	0.463924
				0.016647	0.464241
				0.016709	0.464557
				0.016771	0.464873
				0.016822	0.46519
				0.016893	0.465506
				0.016959	0.465823
				0.016995	0.466139
				0.017025	0.466456
				0.017377	0.466772
				0.017476	0.467089
				0.017568	0.467405
				0.017695	0.467722
				0.017749	0.468038
				0.017975	0.468354
				0.018058	0.468671
				0.018089	0.468987
				0.018182	0.469304
				0.018209	0.46962
				0.018209	0.469937
				0.018218	0.470253
				0.018232	0.47057
				0.018249	0.470886
				0.018271	0.471203
				0.018298	0.471519
				0.018302	0.471835
				0.018373	0.472152
				0.01846	0.472468
				0.01849	0.472785
				0.018519	0.473101
				0.018643	0.473418
				0.018835	0.473734
				0.019007	0.474051
				0.01914	0.474367
				0.01934	0.474684
				0.019554	0.475
				0.019568	0.475316
				0.019601	0.475633
				0.019638	0.475949
				0.019706	0.476266
				0.019748	0.476582
				0.019749	0.476899
				0.019798	0.477215
				0.019825	0.477532
				0.019883	0.477848
				0.019908	0.478165
				0.020054	0.478481
				0.020267	0.478797
				0.020338	0.479114
				0.02037	0.47943
				0.020402	0.479747
				0.020536	0.480063
				0.020646	0.48038
				0.020658	0.480696
				0.020673	0.481013
				0.020755	0.481329
				0.020863	0.481646
				0.020966	0.481962
				0.021088	0.482278
				0.021104	0.482595
				0.021294	0.482911
				0.021367	0.483228
				0.021539	0.483544
				0.021572	0.483861
				0.021581	0.484177
				0.021596	0.484494
				0.021625	0.48481
				0.021649	0.485127
				0.021879	0.485443
				0.021982	0.485759
				0.021989	0.486076
				0.022007	0.486392
				0.022017	0.486709
				0.022066	0.487025
				0.022384	0.487342
				0.022416	0.487658
				0.022519	0.487975
				0.022646	0.488291
				0.0227	0.488608
				0.02272	0.488924
				0.022902	0.489241
				0.022927	0.489557
				0.022951	0.489873
				0.023033	0.49019
				0.02306	0.490506
				0.023151	0.490823
				0.02316	0.491139
				0.023184	0.491456
				0.023252	0.491772
				0.023308	0.492089
				0.023383	0.492405
				0.023464	0.492722
				0.023466	0.493038
				0.023603	0.493354
				0.024093	0.493671
				0.024167	0.493987
				0.02417	0.494304
				0.02424	0.49462
				0.024244	0.494937
				0.024267	0.495253
				0.024289	0.49557
				0.024297	0.495886
				0.02434	0.496203
				0.024424	0.496519
				0.02455	0.496835
				0.024638	0.497152
				0.024659	0.497468
				0.024962	0.497785
				0.025058	0.498101
				0.025291	0.498418
				0.025398	0.498734
				0.025428	0.499051
				0.02579	0.499367
				0.025829	0.499684
				0.025845	0.5
				0.026053	0.500316
				0.026116	0.500633
				0.02614	0.500949
				0.026429	0.501266
				0.026487	0.501582
				0.026529	0.501899
				0.026566	0.502215
				0.026578	0.502532
				0.026735	0.502848
				0.026743	0.503165
				0.026903	0.503481
				0.027316	0.503797
				0.027341	0.504114
				0.027405	0.50443
				0.027505	0.504747
				0.02758	0.505063
				0.027621	0.50538
				0.027763	0.505696
				0.027807	0.506013
				0.028008	0.506329
				0.028069	0.506646
				0.028163	0.506962
				0.028455	0.507278
				0.028456	0.507595
				0.028468	0.507911
				0.02851	0.508228
				0.028592	0.508544
				0.028625	0.508861
				0.02866	0.509177
				0.028787	0.509494
				0.028899	0.50981
				0.028916	0.510127
				0.028916	0.510443
				0.028932	0.510759
				0.028946	0.511076
				0.028978	0.511392
				0.029107	0.511709
				0.029163	0.512025
				0.029204	0.512342
				0.029467	0.512658
				0.029595	0.512975
				0.029662	0.513291
				0.029699	0.513608
				0.02972	0.513924
				0.029733	0.514241
				0.029881	0.514557
				0.029893	0.514873
				0.029903	0.51519
				0.030039	0.515506
				0.030046	0.515823
				0.030184	0.516139
				0.030723	0.516456
				0.030812	0.516772
				0.030917	0.517089
				0.030982	0.517405
				0.031036	0.517722
				0.031051	0.518038
				0.031147	0.518354
				0.031226	0.518671
				0.031308	0.518987
				0.031382	0.519304
				0.031515	0.51962
				0.031568	0.519937
				0.031668	0.520253
				0.031714	0.52057
				0.031868	0.520886
				0.031909	0.521203
				0.031972	0.521519
				0.032114	0.521835
				0.032147	0.522152
				0.032369	0.522468
				0.032465	0.522785
				0.03248	0.523101
				0.032622	0.523418
				0.032631	0.523734
				0.032673	0.524051
				0.032743	0.524367
				0.03291	0.524684
				0.032928	0.525
				0.032966	0.525316
				0.033192	0.525633
				0.033257	0.525949
				0.033278	0.526266
				0.03328	0.526582
				0.033318	0.526899
				0.033335	0.527215
				0.033703	0.527532
				0.033801	0.527848
				0.033882	0.528165
				0.033934	0.528481
				0.033955	0.528797
				0.034248	0.529114
				0.034257	0.52943
				0.034262	0.529747
				0.034382	0.530063
				0.034393	0.53038
				0.034478	0.530696
				0.034502	0.531013
				0.034701	0.531329
				0.034729	0.531646
				0.035094	0.531962
				0.035104	0.532278
				0.035118	0.532595
				0.035125	0.532911
				0.035186	0.533228
				0.035269	0.533544
				0.035412	0.533861
				0.035436	0.534177
				0.03546	0.534494
				0.035513	0.53481
				0.035586	0.535127
				0.035672	0.535443
				0.035674	0.535759
				0.035704	0.536076
				0.036129	0.536392
				0.036149	0.536709
				0.036211	0.537025
				0.036216	0.537342
				0.036316	0.537658
				0.036345	0.537975
				0.03636	0.538291
				0.036437	0.538608
				0.03646	0.538924
				0.036629	0.539241
				0.036804	0.539557
				0.037062	0.539873
				0.037125	0.54019
				0.037143	0.540506
				0.037199	0.540823
				0.037244	0.541139
				0.037255	0.541456
				0.037334	0.541772
				0.037367	0.542089
				0.037423	0.542405
				0.037479	0.542722
				0.037557	0.543038
				0.037751	0.543354
				0.03781	0.543671
				0.037923	0.543987
				0.038122	0.544304
				0.038128	0.54462
				0.038136	0.544937
				0.038215	0.545253
				0.038318	0.54557
				0.038338	0.545886
				0.038435	0.546203
				0.038471	0.546519
				0.038498	0.546835
				0.038559	0.547152
				0.038577	0.547468
				0.038626	0.547785
				0.038735	0.548101
				0.03881	0.548418
				0.039004	0.548734
				0.039053	0.549051
				0.039114	0.549367
				0.039147	0.549684
				0.039184	0.55
				0.039209	0.550316
				0.039345	0.550633
				0.039426	0.550949
				0.039559	0.551266
				0.03956	0.551582
				0.039746	0.551899
				0.039749	0.552215
				0.039758	0.552532
				0.039807	0.552848
				0.039853	0.553165
				0.039893	0.553481
				0.039915	0.553797
				0.039998	0.554114
				0.040101	0.55443
				0.040131	0.554747
				0.040154	0.555063
				0.040181	0.55538
				0.040225	0.555696
				0.040346	0.556013
				0.040658	0.556329
				0.040659	0.556646
				0.040751	0.556962
				0.040799	0.557278
				0.040961	0.557595
				0.041003	0.557911
				0.041011	0.558228
				0.041095	0.558544
				0.041175	0.558861
				0.041184	0.559177
				0.041249	0.559494
				0.041253	0.55981
				0.041452	0.560127
				0.041526	0.560443
				0.041545	0.560759
				0.041574	0.561076
				0.041594	0.561392
				0.041619	0.561709
				0.041796	0.562025
				0.041875	0.562342
				0.04189	0.562658
				0.041987	0.562975
				0.042059	0.563291
				0.042156	0.563608
				0.042192	0.563924
				0.042241	0.564241
				0.042249	0.564557
				0.042394	0.564873
				0.042485	0.56519
				0.042626	0.565506
				0.042819	0.565823
				0.043021	0.566139
				0.043073	0.566456
				0.043152	0.566772
				0.043165	0.567089
				0.043324	0.567405
				0.043544	0.567722
				0.043555	0.568038
				0.043559	0.568354
				0.043589	0.568671
				0.043628	0.568987
				0.04371	0.569304
				0.043941	0.56962
				0.043974	0.569937
				0.043989	0.570253
				0.044082	0.57057
				0.044127	0.570886
				0.044341	0.571203
				0.044489	0.571519
				0.044586	0.571835
				0.044613	0.572152
				0.044694	0.572468
				0.044813	0.572785
				0.044916	0.573101
				0.044963	0.573418
				0.044988	0.573734
				0.045163	0.574051
				0.045205	0.574367
				0.045351	0.574684
				0.045355	0.575
				0.045575	0.575316
				0.04574	0.575633
				0.045756	0.575949
				0.045855	0.576266
				0.045888	0.576582
				0.045945	0.576899
				0.046041	0.577215
				0.046154	0.577532
				0.046392	0.577848
				0.046489	0.578165
				0.0465	0.578481
				0.046554	0.578797
				0.046569	0.579114
				0.04668	0.57943
				0.046837	0.579747
				0.046931	0.580063
				0.046958	0.58038
				0.047097	0.580696
				0.047102	0.581013
				0.047174	0.581329
				0.047239	0.581646
				0.047257	0.581962
				0.047262	0.582278
				0.047343	0.582595
				0.04735	0.582911
				0.047533	0.583228
				0.047556	0.583544
				0.047572	0.583861
				0.048142	0.584177
				0.048194	0.584494
				0.04832	0.58481
				0.04832	0.585127
				0.048397	0.585443
				0.048482	0.585759
				0.048621	0.586076
				0.048706	0.586392
				0.04877	0.586709
				0.048775	0.587025
				0.048808	0.587342
				0.048868	0.587658
				0.048869	0.587975
				0.048922	0.588291
				0.049025	0.588608
				0.049182	0.588924
				0.049254	0.589241
				0.049296	0.589557
				0.049415	0.589873
				0.049422	0.59019
				0.049619	0.590506
				0.050076	0.590823
				0.050366	0.591139
				0.050374	0.591456
				0.050574	0.591772
				0.050575	0.592089
				0.050679	0.592405
				0.050694	0.592722
				0.050742	0.593038
				0.050784	0.593354
				0.050825	0.593671
				0.050837	0.593987
				0.051005	0.594304
				0.051037	0.59462
				0.051089	0.594937
				0.051134	0.595253
				0.051495	0.59557
				0.051573	0.595886
				0.051719	0.596203
				0.051798	0.596519
				0.051856	0.596835
				0.051918	0.597152
				0.052115	0.597468
				0.052182	0.597785
				0.052222	0.598101
				0.052261	0.598418
				0.052285	0.598734
				0.052326	0.599051
				0.052367	0.599367
				0.0525	0.599684
				0.052779	0.6
				0.05296	0.600316
				0.053195	0.600633
				0.053269	0.600949
				0.053276	0.601266
				0.053277	0.601582
				0.05338	0.601899
				0.053416	0.602215
				0.05342	0.602532
				0.053447	0.602848
				0.053548	0.603165
				0.053574	0.603481
				0.053696	0.603797
				0.053796	0.604114
				0.053828	0.60443
				0.05383	0.604747
				0.054061	0.605063
				0.054127	0.60538
				0.054165	0.605696
				0.054312	0.606013
				0.054314	0.606329
				0.05451	0.606646
				0.054522	0.606962
				0.054759	0.607278
				0.054855	0.607595
				0.055146	0.607911
				0.055191	0.608228
				0.055268	0.608544
				0.055485	0.608861
				0.055504	0.609177
				0.055532	0.609494
				0.055535	0.60981
				0.055751	0.610127
				0.055758	0.610443
				0.056055	0.610759
				0.056186	0.611076
				0.056401	0.611392
				0.056407	0.611709
				0.056467	0.612025
				0.056596	0.612342
				0.056646	0.612658
				0.05673	0.612975
				0.056788	0.613291
				0.056845	0.613608
				0.056868	0.613924
				0.057019	0.614241
				0.057096	0.614557
				0.057175	0.614873
				0.057287	0.61519
				0.057394	0.615506
				0.057397	0.615823
				0.057419	0.616139
				0.05742	0.616456
				0.057745	0.616772
				0.05776	0.617089
				0.05777	0.617405
				0.058014	0.617722
				0.058014	0.618038
				0.05802	0.618354
				0.058077	0.618671
				0.058111	0.618987
				0.058203	0.619304
				0.05828	0.61962
				0.058531	0.619937
				0.058661	0.620253
				0.058801	0.62057
				0.058838	0.620886
				0.059088	0.621203
				0.059095	0.621519
				0.059102	0.621835
				0.059185	0.622152
				0.059198	0.622468
				0.059422	0.622785
				0.059438	0.623101
				0.059511	0.623418
				0.059543	0.623734
				0.059604	0.624051
				0.059757	0.624367
				0.059807	0.624684
				0.059863	0.625
				0.059985	0.625316
				0.060205	0.625633
				0.060208	0.625949
				0.060225	0.626266
				0.060258	0.626582
				0.060307	0.626899
				0.060657	0.627215
				0.060765	0.627532
				0.060785	0.627848
				0.060895	0.628165
				0.060978	0.628481
				0.06126	0.628797
				0.061269	0.629114
				0.061498	0.62943
				0.061538	0.629747
				0.061552	0.630063
				0.061561	0.63038
				0.061564	0.630696
				0.061573	0.631013
				0.06167	0.631329
				0.062074	0.631646
				0.06211	0.631962
				0.062197	0.632278
[truncated: 1,162 more rows]

## Sheet: Panel c
	Vehicle		Scramble		LNA-155		pre-miR-155-RiboTAC
	164		157		52		64
	152		143		41		76
	146		170		49		92
AVG	154
Normalized	1.06494		1.01948		0.337662		0.415584
	0.987013		0.928571		0.266234		0.493506
	0.948052		1.1039		0.318182		0.597403

## Sheet: Panel d
Vehicle	pre-miR-155-amide binder	pre-miR-155-RiboTAC
14	33	3
18	7	4
38	15	3
31	16	0
10	8	0

## Sheet: Panel e
Ct values				pre-miR-155 - average Ct value of technical replicates					DCt (pre-miR-155 - 18S)				AVG DCt Vehicle
28.5157	27.4989	27.6551		Vehicle	27.8609	27.6383	27.1124		12.1182	11.8657	11.8266		11.9368
27.8842	27.8973	26.0009
27.1828	27.5187	27.6812
27.316	27.0631	27.2332		amide	27.2911	27.2899	27.2532		12.0152	11.6726	12.0023
27.1758	26.958	26.7872
27.3815	27.8486	27.7394
28.0749	27.3187	28.5659		RiboTAC	28.0363	28.27	28.4604		12.4551	12.8814	12.9082
28.1119	28.6159	28.179
27.922	28.8755	28.6363		18S - average Ct value of technical replicates					Normalized
15.8656	15.9645	15.461		Vehicle	15.7427	15.7726	15.2858		0.881858	1.05055	1.07941	Vehicle
16.01	15.9112	15.3976
15.3525	15.4422	14.9989
15.658	15.5851	14.3584		amide	15.2759	15.6173	15.2509		0.947131	1.201	0.955585	amide
15.8896	15.7697	15.9426
14.2802	15.4972	15.4517
15.6656	15.2495	15.5071		RiboTAC	15.5812	15.3886	15.5522		0.698184	0.519577	0.510024	RiboTAC
15.8486	15.21	15.4368
15.2292	15.7065	15.7127
