# Supplementary material for: Programming inactive RNA-binding small molecules into bioactive degraders
Source: Nature. 2023 May 24;618(7963):169–79. doi: 10.1038/s41586-023-06091-8 (PMC10232370; doi:10.1038/s41586-023-06091-8)
Supplement: Supplementary file 5 — Source Data Fig. 4 [file 41586_2023_6091_MOESM5_ESM.xlsx]

## Sheet: Panel c
		c-Jun-binder (uM)	0	0	0	0	2
		c-Jun-RiboTAC (uM)	0	0.02	0.2	2	0
		1	1.07757	0.895451	0.531382	0.541899	0.918343
		2	0.864806	0.513081	0.563929	0.554759	0.788029
		3	1.07309	0.671235	0.532069	0.570174	0.955104
		4	0.939965	0.897354	0.782148	0.811529	0.975914
		5	0.974668	0.855072	1.0519	0.615185	0.960988
		6	1.09152	0.825593	0.703551	0.784177	1.11887
	Run-1
#	Compound	Ct GAPDH	Ct c-Jun	∆Ct	Average of untreated	∆∆Ct	Relative to untreated
1	Untreated-1	16.9381	23.8746	6.93645	7.04423	-0.10778	1.07757
2	Untreated-2	16.6785	23.9323	7.25378		0.209551	0.864806
3	Untreated-3	16.828	23.7704	6.94246		-0.101771	1.07309
4	c-Jun-RiboTAC 0.02 µM-1	16.9525	24.1561	7.20355		0.159314	0.895451
5	c-Jun-RiboTAC 0.02 µM-2	16.404	24.411	8.00697		0.962741	0.513081
6	c-Jun-RiboTAC 0.02 µM-3	16.6859	24.3052	7.61934		0.575111	0.671235
7	c-Jun-RiboTAC 0.2 µM-1	16.4259	24.3823	7.95641		0.912178	0.531382
8	c-Jun-RiboTAC 0.2 µM-2	16.4845	24.3552	7.87065		0.826414	0.563929
9	c-Jun-RiboTAC 0.2 µM-3	16.4964	24.4509	7.95455		0.910314	0.532069
10	c-Jun-RiboTAC 2 µM-1	15.9319	23.8601	7.92814		0.883904	0.541899
11	c-Jun-RiboTAC 2 µM-2	16.5848	24.4791	7.8943		0.850068	0.554759
12	c-Jun-RiboTAC 2 µM-3	16.402	24.2568	7.85476		0.810525	0.570174
13	c-Jun-binder 2 µM-1	16.4939	23.661	7.16713		0.122895	0.918343
14	c-Jun-binder 2 µM-2	16.3247	23.7126	7.38791		0.343679	0.788029
15	c-Jun-binder 2 µM-3	16.7311	23.8416	7.1105		0.0662704	0.955104
	Run-2
#	Compound	Ct GAPDH	Ct c-Jun	∆Ct	Average of untreated	∆∆Ct	Relative to untreated
1	Untreated-1	17.5607	23.6668	6.10605	6.01673	0.0893212	0.939965
2	Untreated-2	17.9069	23.9606	6.05375		0.0370178	0.974668
3	Untreated-3	18.0956	23.986	5.89039		-0.126339	1.09152
4	c-Jun-RiboTAC 0.02 µM-1	18.0159	24.1888	6.17298		0.156251	0.897354
5	c-Jun-RiboTAC 0.02 µM-2	17.9127	24.1553	6.24261		0.225883	0.855072
6	c-Jun-RiboTAC 0.02 µM-3	17.8415	24.1347	6.29323		0.276497	0.825593
7	c-Jun-RiboTAC 0.2 µM-1	17.727	24.0982	6.37122		0.354487	0.782148
8	c-Jun-RiboTAC 0.2 µM-2	17.8827	23.8265	5.94374		-0.072994	1.0519
9	c-Jun-RiboTAC 0.2 µM-3	17.3746	23.8986	6.524		0.507273	0.703551
10	c-Jun-RiboTAC 2 µM-1	17.7262	24.0442	6.31802		0.301285	0.811529
11	c-Jun-RiboTAC 2 µM-2	17.6471	24.3648	6.71764		0.700908	0.615185
12	c-Jun-RiboTAC 2 µM-3	17.8497	24.2172	6.36748		0.350749	0.784177
13	c-Jun-binder 2 µM-1	17.4322	23.4841	6.0519		0.0351735	0.975914
14	c-Jun-binder 2 µM-2	17.3539	23.428	6.07414		0.0574094	0.960988
15	c-Jun-binder 2 µM-3	17.3673	23.222	5.85468		-0.162048	1.11887

## Sheet: Panel d
	Untreated	c-Jun-RiboTAC
	0.903129	0.409188
	1.09687	0.261515
	0.824096	0.50045
	1.1759	0.053078
	Gel-1		Luminescence intensity
	Compound		c-Jun	β-actin	cJun/β-actin	Average of untreated	Normalized to untreated
	untreated-1	1	181022	249672	0.725039	0.802807	0.903129
	untreated-2	2	262037	297575	0.880576		1.09687
	c-Jun RIBOTAC-1	3	46896.6	142760	0.328499		0.409188
	c-Jun RIBOTAC-2	4	39945.3	190265	0.209946		0.261515
	Gel-2
	Compound		c-Jun	β-actin
	untreated-3	1	139305	280349	0.496897	0.60296	0.824096
	untreated-4	2	217268	306433	0.709023		1.1759
	c-Jun RIBOTAC-3	3	97419.1	322846	0.301751		0.50045
	c-Jun RIBOTAC-4	4	4898	153043	0.0320041		0.0530784

## Sheet: Panel e
			LEFT PANEL - RNase L CRISPR Knock Out Cells								RIGHT PANEL - Control Cells
			c-Jun-RiboTAC (uM)	0	2						c-Jun-RiboTAC (uM)	0	2
				1.02392	1.05033							1.20146	0.77019
				1.1125	1.03064							1.14339	0.744647
				0.877877	0.975104							0.853385	0.513913
												0.853005	0.59533
#	Compound	Ct GAPDH	Ct c-Jun	∆Ct	Average of untreated	∆∆Ct	Relative to untreated		#	Compound	Ct GAPDH	Ct c-Jun	∆Ct	Average of untreated	∆∆Ct	Relative to untreated
1	Untreated-1	17.9236	24.6191	6.69551	6.72961	-0.0341061	1.02392		1	Untreated-1	16.902	24.15	7.24801	7.51279	-0.264786	1.20146
2	Untreated-2	17.4882	24.0641	6.57581		-0.153802	1.1125		2	Untreated-2	16.8897	24.2092	7.31947		-0.19332	1.14339
3	Untreated-3	17.2482	24.1658	6.91752		0.187909	0.877877		3	Untreated-3	17.0211	24.7627	7.74152		0.228732	0.853385
4	c-Jun-RiboTAC-1	18.0506	24.7094	6.65877		-0.0708423	1.05033		4	Untreated-4	16.9966	24.7387	7.74217		0.229375	0.853005
5	c-Jun-RiboTAC-2	18.0001	24.6862	6.68607		-0.0435463	1.03064		5	c-Jun-RiboTAC-1	16.9287	24.8182	7.88951		0.376714	0.77019
6	c-Jun-RiboTAC-3	17.9953	24.7613	6.76599		0.0363717	0.975104		6	c-Jun-RiboTAC-2	16.9596	24.8978	7.93816		0.425372	0.744647
									7	c-Jun-RiboTAC-3	16.7917	25.2649	8.4732		0.960404	0.513913
									8	c-Jun-RiboTAC-4	16.7429	25.0039	8.26103		0.748238	0.59533

## Sheet: Panel f
Day 0	Absorbance at 490 nm			Normalized to untreated
Biological replicate	Untreated	c-Jun-RiboTAC	Average of untreated	Untreated	c-Jun-RiboTAC
1	0.4063	0.3263	0.35015	1.16036	0.931886
2	0.3475	0.3487		0.992432	0.995859
3	0.3762	0.3198		1.0744	0.913323
4	0.318	0.3396		0.908182	0.96987
5	0.3211	0.3364		0.917036	0.960731
6	0.3318	0.3697		0.947594	1.05583
Day 2
Biological replicate	Untreated	c-Jun-RiboTAC	Average of untreated	Untreated	c-Jun-RiboTAC
1	0.8341	0.6707	0.850983	0.98016	0.788147
2	0.7912	0.5266		0.929748	0.618814
3	0.9418	0.5703		1.10672	0.670166
4	0.9441	0.412		1.10942	0.484146
5	0.8072	0.6581		0.94855	0.773341
6	0.7875	0.498		0.9254	0.585205

## Sheet: Panel g
	Number of cells
	1	2	Average
untreated-1	332	484	408
untreated-2	483	474	478.5
c-Jun-RiboTAC-1	223	149	186
c-Jun-RiboTAC-2	150	157	153.5
