# Supplementary material for: Programming inactive RNA-binding small molecules into bioactive degraders
Source: Nature. 2023 May 24;618(7963):169–79. doi: 10.1038/s41586-023-06091-8 (PMC10232370; doi:10.1038/s41586-023-06091-8)
Supplement: Supplementary file 6 — Source Data Fig. 5 [file 41586_2023_6091_MOESM6_ESM.xlsx]

## Sheet: Panel c
c-Myc-RiboTAC				c-Myc-binder
Vehicle	2.5µM	5µM	10µM	Vehicle	10µM
1.02595	0.910027	0.839628	0.43545	0.924475	1.14941
0.922995	1.11773	0.81857	0.422284	1.08154	1.06068
1.05105	0.867331	0.768945	0.48594	0.993985	1.15634
	cMYC Ct	average of	GAPDH Ct		expression (2^-(CtcMyc-CtGAPDH))	normalized value						cMyc Ct		GAPDH Ct		expression (2^-(CtcMyc-CtGAPDH))	normalized value
Vehicle	19.1426	19.1912	15.8828	15.9425	0.105211	1.02595	0.10255	average vehicle eexpression			Vehicle	20.3682	20.0752	16.8826	16.9076	0.111294	0.924475	0.120386	average vehicle eexpression
	19.409		16.0407									19.9924		16.8863
	19.022		15.9041									19.8648		16.9539
	19.3917	19.254	15.9699	15.8528	0.0946528	0.922995						20.0788	20.0253	17.0451	17.0842	0.130202	1.08154
	19.356		15.8768									19.9597		17.0461
	19.0144		15.7117									20.0375		17.1614
	23.0314	22.9781	19.8501	19.7643	0.107785	1.05105						19.8716	19.9012	16.9198	16.8383	0.119662	0.993985
	23.0043		19.6949									19.963		16.7623
	22.8985		19.748									19.8691		16.8327
c-Myc-RiboTAC 2.5 uM	19.3559	19.2356	15.8736	15.814	0.093323	0.910027					cMyc-binder 10 uM	19.4289	19.4526	16.6292	16.5992	0.138373	1.14941
	19.342		15.85									19.4827		16.5933
	19.0088		15.7183									19.4461		16.5752
	23.4414	23.5335	20.814	20.4084	0.114623	1.11774						19.4041	19.4683	16.5012	16.4991	0.127691	1.06068
	23.5071		20.1706									19.505		16.5104
	23.6518		20.2406									19.4959		16.4855
	20.3978	20.2054	16.7383	16.7145	0.0889445	0.867331						19.4078	19.3833	16.5279	16.5386	0.139207	1.15634
	20.3658		17.0416									19.373		16.5669
	19.8527		16.3635									19.3692		16.5211
c-Myc-RiboTAC 5 uM	20.0774	19.9622	16.4369	16.4244	0.0861036	0.839628
	20.1125		16.3911
	19.6967		16.4453
	21.1737	21.0191	17.3452	17.4446	0.083944	0.81857
	20.8883		17.5647
	20.9952		17.424
	19.3326	19.2098	15.503	15.5452	0.078855	0.768945
	19.4474		15.5871
	18.8496		15.5455
c-Myc-RiboTAC 10 uM	19.7651	19.4769	14.9914	14.9918	0.0446552	0.43545
	19.6206		15.0525
	19.0449		14.9315
	19.2147	19.1243	14.6131	14.595	0.0433051	0.422284
	19.2118		14.6558
	18.9464		14.5161
	19.6729	19.2986	15.1366	14.9719	0.049833	0.48594
	19.2901		14.912
	18.9328		14.8669

## Sheet: Panel d
c-Myc-RiboTAC (uM)	0	10
	0.895927	0.543986			cMYC	GAPDH	Expression (cMyc intensity/GAPDH intensity)	normalized value
	1.05287	0.612972		DMSO	12006.8	25083.6	0.478671	0.895927		0.534275	Average Expression - Vehicle
	1.0512	0.348661			13586.5	24152.8	0.562523	1.05287
					12046.1	21448.4	0.56163	1.0512
				c-Myc-RiboTAC	5341.49	18378.5	0.290638	0.543986
					4842.97	14787.9	0.327495	0.612972
					3031.76	16275.2	0.186281	0.348661

## Sheet: Panel e
		LEFT PANEL									RIGHT PANEL
	c-Myc-RiboTAC (uM)	Day 0			Day 2					c-Myc-RiboTAC (uM)	Day 0			Day 2
	0	0.892394	1.16854	0.93907	0.959588	0.984613	1.0558			0	0.945043	0.960871	1.09409	1.01265	1.00861	0.978735
	10	1.17138	1.17392	1.02913	0.538151	0.408818	0.161088			10	1.0499	1.12047	0.963509	1.21009	1.35222	1.33284
	Day0	raw data			normalized data					raw data			normalized data
									caspase assay	DMSO	Day0 c-Myc-RiboTAC
	proliferation	DMSO	Day0 c-Myc-RiboTAC							2856.54	3173.49		0.945043	1.0499
		2.0075	2.6351		0.892394	1.17138				2904.39	3386.79		0.960871	1.12047
		2.6287	2.6408		1.16854	1.17391				3307.05	2912.36		1.09409	0.963509
		2.1125	2.3151		0.93907	1.02913			average DMSO	3022.66
	average DMSO	2.24957
	proliferation	DMSO	Day2 c-Myc-RiboTAC						caspase	DMSO	Day2 c-Myc-RiboTAC
		0.9126	0.5118		0.959588	0.538151				4947.23	5911.82		1.01265	1.21009
		0.9364	0.3888		0.984613	0.408818				4927.51	6606.17		1.00861	1.35222
		1.0041	0.1532		1.0558	0.161088				4781.53	6511.49		0.978735	1.33284
	average DMSO	0.951033							average DMSO	4885.42

## Sheet: Panel f
LEFT PANEL - c-Myc Reporter Assay																	RIGHT PANEL - Control Reporter Assay
	30 min			3 h			6 h			24 h			48 h					30 min			3 h			6 h			24 h			48 h
Vehicle	0.977078	1.00437	1.01856	1.00001	1.01001	0.989977	1.0417	0.989148	0.969156	0.921958	1.03104	1.047	1.01095	1.01482	0.97423		Vehicle	1.05909	1.08378	0.857127	1.0513	1.02886	0.919839	0.991152	1.00535	1.0035	1.00436	1.03492	0.960719	1.021	1.06476	0.914235
c-Myc-RiboTAC	1.01771	1.09348	1.09243	1.0008	0.987006	0.860538	0.877521	0.820663	0.935392	0.933027	0.838545	0.783269	0.662561	0.521415	0.695669		c-Myc-RiboTAC	1.01266	0.938501	0.763423	0.874165	0.943504	0.948863	1.00089	0.920435	1.04829	0.912686	1.08368	0.974944	1.268	1.23744	1.01047
Click Beetle	30 min			3hr			6hr			24hr			48hr				Click Beetle	30 min			3hr			6hr			24hr			48hr
Vehicle	382.747	367.484	409.75	359.265	420.317	359.265	469.628	446.147	422.665	446.03	488.221	446.03	504.295	537.993	497.81		Vehicle	380.479	346.615	338.647	334.663	292.83	278.885	278.885	280.878	286.854	277.886	243.653	237.612	245.667	261.776	229.558
c-Myc-RiboTAC	407.402	421.491	500.154	358.091	359.265	328.74	504.85	385.095	395.662	484.203	385.755	389.774	594.706	515.255	618.816		c-Myc-RiboTAC	326.694	332.671	328.686	235.061	276.893	247.013	312.75	264.941	280.878	300.036	283.927	293.995	344.336	358.432	271.845
Renilla																	Renilla
Vehicle	9070.93	8472.57	9315.45	7846.37	9088.83	7925.89	8466.6	8470.58	8190.28	8479.67	8299.77	7466.96	9631.86	10236.2	9866.34		Vehicle	1791.15	1594.57	1969.87	2212.14	1977.82	2106.89	2245.89	2230.01	2281.64	3568.88	3036.84	3190.27	2379.25	2431.06	2482.87
c-Myc-RiboTAC	9269.73	8925.82	10601.8	7814.56	7949.74	8343.35	10804.4	8812.5	7943.78	9096.19	8063.27	8722.24	17331.3	19080.6	17175.6		c-Myc-RiboTAC	1608.46	1767.33	2146.61	1868.6	2039.38	1809.03	2494.11	2297.52	2138.66	4240.41	3379.58	3889.7	2685.23	2864.21	2660.22
Click Beetle/Renilla																	Click Beetle/Renilla
Vehicle	0.0421949	0.0433734	0.0439861	0.0457874	0.0462455	0.0453281	0.0554683	0.0526702	0.0516057	0.0525999	0.0588234	0.0597338	0.052357	0.0525576	0.0504554		Vehicle	0.212421	0.217373	0.171913	0.151285	0.148057	0.132368	0.124175	0.125954	0.125723	0.0778636	0.0802325	0.0744801	0.103254	0.10768	0.0924566
c-Myc-RiboTAC	0.0439497	0.0472216	0.0471764	0.0458236	0.045192	0.0394014	0.0467263	0.0436987	0.0498078	0.0532314	0.047841	0.0446874	0.034314	0.0270041	0.0360287		c-Myc-RiboTAC	0.203109	0.188234	0.153119	0.125795	0.135773	0.136545	0.125395	0.115316	0.131333	0.0707563	0.0840126	0.0755829	0.128233	0.125142	0.102189
Average Vehicle	0.0431848			0.045787			0.0532481			0.0570524			0.05179				Average Vehicle	0.200569			0.143903			0.125284			0.0775254			0.10113
Normalized value																	Normalized value
Vehicle	0.977078	1.00437	1.01855	1.00001	1.01001	0.989977	1.0417	0.989148	0.969156	0.921958	1.03104	1.047	1.01095	1.01482	0.97423		Vehicle	1.05909	1.08378	0.857127	1.0513	1.02887	0.919839	0.991152	1.00535	1.0035	1.00436	1.03492	0.960719	1.021	1.06476	0.914235
c-Myc-RiboTAC	1.01771	1.09348	1.09243	1.0008	0.987006	0.860538	0.877521	0.820663	0.935392	0.933027	0.838545	0.783269	0.662561	0.521415	0.695669		c-Myc-RiboTAC	1.01267	0.938501	0.763423	0.874165	0.943504	0.948863	1.00089	0.920435	1.04829	0.912686	1.08368	0.974944	1.268	1.23744	1.01047

## Sheet: Panel g
RNA-seq data is deposited at Mendeley Data (DOI: 10.17632/xgr83xy8pm.2)

## Sheet: Panel h
All proteins			MYC Targets - RiboTAC			HIF1α Targets - RiboTAC			MYC Targets - siRNA		HIF1α Targets - siRNA
-4.41908	0.000361		-2.91564	0.011494		-1.86315	0.015873		-0.80566	0.012048
-2.91564	0.000722		-2.64134	0.022989		-1.22604	0.031746		-0.74938	0.024096
-2.83121	0.001083		-1.90042	0.034483		-0.98603	0.047619		-0.72174	0.036145
-2.73212	0.001445		-1.57379	0.045977		-0.84198	0.063492		-0.59483	0.048193
-2.64134	0.001806		-0.70996	0.057471		-0.58896	0.079365		-0.58388	0.060241
-2.47992	0.002167		-0.56642	0.068966		-0.43776	0.095238		-0.57015	0.072289
-2.45107	0.002528		-0.54062	0.08046		-0.36446	0.111111		-0.5573	0.084337
-2.43934	0.002889		-0.46295	0.091954		-0.25696	0.126984		-0.46547	0.096386
-2.43603	0.00325		-0.44964	0.103448		-0.25015	0.142857		-0.41968	0.108434
-2.43429	0.003611		-0.33482	0.114943		-0.2445	0.15873		-0.40299	0.120482
-2.29634	0.003973		-0.32348	0.126437		-0.18261	0.174603		-0.36411	0.13253
-2.19922	0.004334		-0.26678	0.137931		-0.14625	0.190476		-0.33835	0.144578
-2.17805	0.004695		-0.2445	0.149425		-0.12888	0.206349		-0.32287	0.156627
-1.9733	0.005056		-0.23703	0.16092		-0.09244	0.222222		-0.31724	0.168675
-1.97156	0.005417		-0.20708	0.172414		-0.07695	0.238095		-0.3049	0.180723
-1.90042	0.005778		-0.20409	0.183908		-0.07043	0.253968		-0.26715	0.192771
-1.86315	0.006139		-0.19787	0.195402		-0.06951	0.269841		-0.2457	0.204819
-1.82664	0.006501		-0.19557	0.206897		-0.0542	0.285714		-0.24054	0.216867
-1.74543	0.006862		-0.15801	0.218391		-0.0434	0.301587		-0.21834	0.228916
-1.72359	0.007223		-0.14152	0.229885		-0.02807	0.31746		-0.20461	0.240964
-1.65325	0.007584		-0.1392	0.241379		-0.00255	0.333333		-0.20019	0.253012
-1.6357	0.007945		-0.13336	0.252874		-0.00109	0.349206		-0.19426	0.26506
-1.62054	0.008306		-0.1296	0.264368		0.02148	0.365079		-0.19332	0.277108
-1.57379	0.008667		-0.12341	0.275862		0.032226	0.380952		-0.1746	0.289157
-1.56994	0.009029		-0.11202	0.287356		0.03415	0.396825		-0.15528	0.301205
-1.53756	0.00939		-0.09847	0.298851		0.037858	0.412698		-0.14953	0.313253
-1.5269	0.009751		-0.09785	0.310345		0.049221	0.428571		-0.14073	0.325301
-1.50704	0.010112		-0.0827	0.321839		0.04968	0.444444		-0.12193	0.337349
-1.48984	0.010473		-0.07695	0.333333		0.050207	0.460317		-0.12148	0.349398
-1.48726	0.010834		-0.07594	0.344828		0.051843	0.47619		-0.11637	0.361446
-1.46917	0.011195		-0.07191	0.356322		0.05209	0.492063		-0.101	0.373494
-1.45847	0.011557		-0.06853	0.367816		0.074207	0.507937		-0.10068	0.385542
-1.44838	0.011918		-0.06793	0.37931		0.07844	0.52381		-0.09996	0.39759
-1.43293	0.012279		-0.05923	0.390805		0.091695	0.539683		-0.09925	0.409639
-1.3714	0.01264		-0.05068	0.402299		0.091791	0.555556		-0.09625	0.421687
-1.30109	0.013001		-0.0434	0.413793		0.094042	0.571429		-0.09196	0.433735
-1.28307	0.013362		-0.0434	0.425287		0.098569	0.587302		-0.0919	0.445783
-1.26835	0.013723		-0.03708	0.436782		0.117078	0.603175		-0.09137	0.457831
-1.24944	0.014085		-0.03584	0.448276		0.12238	0.619048		-0.09132	0.46988
-1.24555	0.014446		-0.02992	0.45977		0.150242	0.634921		-0.08885	0.481928
-1.22604	0.014807		-0.02962	0.471264		0.151242	0.650794		-0.07929	0.493976
-1.21885	0.015168		-0.01907	0.482759		0.154363	0.666667		-0.07848	0.506024
-1.20775	0.015529		-0.01707	0.494253		0.186704	0.68254		-0.07467	0.518072
-1.20251	0.01589		-0.01309	0.505747		0.192083	0.698413		-0.06967	0.53012
-1.18631	0.016251		-0.00386	0.517241		0.198059	0.714286		-0.0689	0.542169
-1.17653	0.016612		-0.00153	0.528736		0.216338	0.730159		-0.06847	0.554217
-1.17404	0.016974		0.003858	0.54023		0.222235	0.746032		-0.05776	0.566265
-1.15275	0.017335		0.005516	0.551724		0.226905	0.761905		-0.05708	0.578313
-1.1526	0.017696		0.00578	0.563218		0.234755	0.777778		-0.04292	0.590361
-1.14114	0.018057		0.008311	0.574713		0.301908	0.793651		-0.04244	0.60241
-1.13323	0.018418		0.008311	0.586207		0.321846	0.809524		-0.03914	0.614458
-1.12488	0.018779		0.030075	0.597701		0.359646	0.825397		-0.02672	0.626506
-1.12125	0.01914		0.030883	0.609195		0.380511	0.84127		-0.01621	0.638554
-1.1045	0.019502		0.030973	0.62069		0.3886	0.857143		-0.00495	0.650602
-1.08949	0.019863		0.037755	0.632184		0.389695	0.873016		-0.00455	0.662651
-1.08942	0.020224		0.038092	0.643678		0.391358	0.888889		-0.00297	0.674699
-1.07244	0.020585		0.040683	0.655172		0.40434	0.904762		-0.00249	0.686747
-1.06491	0.020946		0.042256	0.666667		0.458459	0.920635		0.006963	0.698795
-1.05915	0.021307		0.043593	0.678161		0.528618	0.936508		0.009975	0.710843
-1.05216	0.021668		0.050464	0.689655		0.682695	0.952381		0.010372	0.722892
-1.05216	0.02203		0.053225	0.701149		0.69015	0.968254		0.01231	0.73494
-1.04998	0.022391		0.055745	0.712644		1.17699	0.984127		0.01559	0.746988
-1.0481	0.022752		0.073924	0.724138		4.47216	1		0.021294	0.759036
-1.04478	0.023113		0.080055	0.735632					0.025431	0.771084
-1.02583	0.023474		0.084911	0.747126					0.025797	0.783133
-1.01446	0.023835		0.087511	0.758621					0.035007	0.795181
-1.00704	0.024196		0.095947	0.770115					0.049678	0.807229
-1.00164	0.024558		0.11824	0.781609					0.063371	0.819277
-0.98603	0.024919		0.123374	0.793103					0.064942	0.831325
-0.98421	0.02528		0.129445	0.804598					0.075658	0.843373
-0.96719	0.025641		0.132411	0.816092					0.07575	0.855422
-0.96305	0.026002		0.133801	0.827586					0.078549	0.86747
-0.96236	0.026363		0.142841	0.83908					0.082417	0.879518
-0.92834	0.026724		0.170937	0.850575					0.085646	0.891566
-0.92803	0.027086		0.171506	0.862069					0.119554	0.903614
-0.92364	0.027447		0.1819	0.873563					0.130081	0.915663
-0.92284	0.027808		0.190514	0.885057					0.155307	0.927711
-0.92152	0.028169		0.207211	0.896552					0.188895	0.939759
-0.92118	0.02853		0.246263	0.908046					0.191037	0.951807
-0.9183	0.028891		0.247545	0.91954					0.202029	0.963855
-0.916	0.029252		0.250961	0.931034					0.243247	0.975904
-0.91468	0.029614		0.251097	0.942529					0.300202	0.987952
-0.91293	0.029975		0.330845	0.954023					0.353607	1
-0.90992	0.030336		0.34964	0.965517
-0.90255	0.030697		0.40434	0.977011
-0.90102	0.031058		0.741943	0.988506
-0.89956	0.031419		2.33741	1
-0.89443	0.03178
-0.89276	0.032142
-0.86548	0.032503
-0.86337	0.032864
-0.85776	0.033225
-0.85404	0.033586
-0.85078	0.033947
-0.84198	0.034308
-0.82591	0.03467
-0.82389	0.035031
-0.81409	0.035392
-0.81295	0.035753
-0.81142	0.036114
-0.79836	0.036475
-0.79238	0.036836
-0.79209	0.037198
-0.78607	0.037559
-0.78575	0.03792
-0.78038	0.038281
-0.77214	0.038642
-0.76777	0.039003
-0.76222	0.039364
-0.75923	0.039726
-0.75785	0.040087
-0.7565	0.040448
-0.75336	0.040809
-0.75284	0.04117
-0.75155	0.041531
-0.74775	0.041892
-0.74746	0.042254
-0.73917	0.042615
-0.73098	0.042976
-0.72083	0.043337
-0.71975	0.043698
-0.71939	0.044059
-0.71775	0.04442
-0.71624	0.044782
-0.7156	0.045143
-0.71241	0.045504
-0.711	0.045865
-0.70996	0.046226
-0.69847	0.046587
-0.69701	0.046948
-0.69656	0.047309
-0.69526	0.047671
-0.69429	0.048032
-0.69192	0.048393
-0.68861	0.048754
-0.68763	0.049115
-0.68604	0.049476
-0.68277	0.049837
-0.68216	0.050199
-0.67872	0.05056
-0.67569	0.050921
-0.67431	0.051282
-0.67259	0.051643
-0.67079	0.052004
-0.66977	0.052365
-0.669	0.052727
-0.66743	0.053088
-0.6651	0.053449
-0.66143	0.05381
-0.65884	0.054171
-0.6572	0.054532
-0.65463	0.054893
-0.65421	0.055255
-0.6513	0.055616
-0.65038	0.055977
-0.64779	0.056338
-0.64663	0.056699
-0.64598	0.05706
-0.64471	0.057421
-0.6412	0.057783
-0.62118	0.058144
-0.61976	0.058505
-0.61835	0.058866
-0.61733	0.059227
-0.61615	0.059588
-0.6149	0.059949
-0.61256	0.060311
-0.61232	0.060672
-0.60973	0.061033
-0.60849	0.061394
-0.60583	0.061755
-0.60107	0.062116
-0.59825	0.062477
-0.5974	0.062839
-0.59646	0.0632
-0.59563	0.063561
-0.59559	0.063922
-0.594	0.064283
-0.58896	0.064644
-0.58824	0.065005
-0.5865	0.065367
-0.58451	0.065728
-0.58229	0.066089
-0.58148	0.06645
-0.58083	0.066811
-0.57902	0.067172
-0.5757	0.067533
-0.57407	0.067895
-0.57157	0.068256
-0.57141	0.068617
-0.57064	0.068978
-0.56738	0.069339
-0.56677	0.0697
-0.56642	0.070061
-0.55751	0.070423
-0.55731	0.070784
-0.55469	0.071145
-0.54359	0.071506
-0.54075	0.071867
-0.54062	0.072228
-0.53619	0.072589
-0.5348	0.072951
-0.53168	0.073312
-0.52994	0.073673
-0.52875	0.074034
-0.52817	0.074395
-0.52609	0.074756
-0.52558	0.075117
-0.52452	0.075479
-0.5206	0.07584
-0.51771	0.076201
-0.51588	0.076562
-0.51555	0.076923
-0.5128	0.077284
-0.51173	0.077645
-0.50835	0.078007
-0.50714	0.078368
-0.50097	0.078729
-0.49995	0.07909
-0.49895	0.079451
-0.49727	0.079812
-0.49237	0.080173
-0.4909	0.080534
-0.48624	0.080896
-0.48344	0.081257
-0.48334	0.081618
-0.4828	0.081979
-0.48189	0.08234
-0.47967	0.082701
-0.47936	0.083062
-0.47811	0.083424
-0.47701	0.083785
-0.47608	0.084146
-0.47455	0.084507
-0.47314	0.084868
-0.47311	0.085229
-0.47027	0.08559
-0.46967	0.085952
-0.46595	0.086313
-0.46438	0.086674
-0.46295	0.087035
-0.4624	0.087396
-0.46189	0.087757
-0.46105	0.088118
-0.45984	0.08848
-0.45978	0.088841
-0.45933	0.089202
-0.45779	0.089563
-0.45766	0.089924
-0.45431	0.090285
-0.45405	0.090646
-0.45248	0.091008
-0.45133	0.091369
-0.45012	0.09173
-0.44964	0.092091
-0.449	0.092452
-0.44834	0.092813
-0.44601	0.093174
-0.44562	0.093536
-0.44489	0.093897
-0.44389	0.094258
-0.44369	0.094619
-0.44365	0.09498
-0.44209	0.095341
-0.44183	0.095702
-0.43942	0.096064
-0.43918	0.096425
-0.43776	0.096786
-0.43589	0.097147
-0.43373	0.097508
-0.43319	0.097869
-0.42939	0.09823
-0.42914	0.098592
-0.42795	0.098953
-0.42722	0.099314
-0.42642	0.099675
-0.42171	0.100036
-0.42157	0.100397
-0.41651	0.100758
-0.41499	0.10112
-0.41486	0.101481
-0.4148	0.101842
-0.41471	0.102203
-0.41459	0.102564
-0.41374	0.102925
-0.41167	0.103286
-0.41076	0.103648
-0.41027	0.104009
-0.40837	0.10437
-0.40814	0.104731
-0.407	0.105092
-0.40654	0.105453
-0.4032	0.105814
-0.40309	0.106176
-0.40198	0.106537
-0.40135	0.106898
-0.40128	0.107259
-0.40046	0.10762
-0.39867	0.107981
-0.39782	0.108342
-0.39771	0.108704
-0.39611	0.109065
-0.39579	0.109426
-0.39325	0.109787
-0.39308	0.110148
-0.39294	0.110509
-0.39229	0.11087
-0.39056	0.111231
-0.38872	0.111593
-0.38798	0.111954
-0.38734	0.112315
-0.38683	0.112676
-0.38592	0.113037
-0.3847	0.113398
-0.38379	0.113759
-0.37923	0.114121
-0.37881	0.114482
-0.37486	0.114843
-0.37467	0.115204
-0.37462	0.115565
-0.37433	0.115926
-0.37415	0.116287
-0.37264	0.116649
-0.37264	0.11701
-0.36967	0.117371
-0.36894	0.117732
-0.36849	0.118093
-0.36843	0.118454
-0.36507	0.118815
-0.36446	0.119177
-0.3642	0.119538
-0.36395	0.119899
-0.36391	0.12026
-0.36361	0.120621
-0.36348	0.120982
-0.36082	0.121343
-0.36058	0.121705
-0.35985	0.122066
-0.35978	0.122427
-0.35925	0.122788
-0.35835	0.123149
-0.3582	0.12351
-0.35622	0.123871
-0.35529	0.124233
-0.35486	0.124594
-0.35316	0.124955
-0.35184	0.125316
-0.35068	0.125677
-0.34752	0.126038
-0.34449	0.126399
-0.34404	0.126761
-0.34288	0.127122
-0.34053	0.127483
-0.33828	0.127844
-0.33564	0.128205
-0.33487	0.128566
-0.33482	0.128927
-0.33457	0.129289
-0.33444	0.12965
-0.33383	0.130011
-0.3338	0.130372
-0.33376	0.130733
-0.33374	0.131094
-0.33292	0.131455
-0.33263	0.131817
-0.33221	0.132178
-0.33217	0.132539
-0.33009	0.1329
-0.32896	0.133261
-0.32711	0.133622
-0.32348	0.133983
-0.32263	0.134345
-0.32207	0.134706
-0.32205	0.135067
-0.322	0.135428
-0.32166	0.135789
-0.32111	0.13615
-0.32049	0.136511
-0.31994	0.136873
-0.31742	0.137234
-0.31507	0.137595
-0.31484	0.137956
-0.31448	0.138317
-0.31413	0.138678
-0.31364	0.139039
-0.31354	0.139401
-0.31284	0.139762
-0.31167	0.140123
-0.30978	0.140484
-0.3094	0.140845
-0.30893	0.141206
-0.30813	0.141567
-0.30796	0.141928
-0.30773	0.14229
-0.30743	0.142651
-0.30653	0.143012
-0.30616	0.143373
-0.30459	0.143734
-0.30447	0.144095
-0.30422	0.144456
-0.30345	0.144818
-0.30332	0.145179
-0.30016	0.14554
-0.30015	0.145901
-0.29884	0.146262
-0.29873	0.146623
-0.29751	0.146984
-0.29671	0.147346
-0.29446	0.147707
-0.29373	0.148068
-0.29282	0.148429
-0.29181	0.14879
-0.29012	0.149151
-0.28979	0.149512
-0.28974	0.149874
-0.28958	0.150235
-0.2875	0.150596
-0.2866	0.150957
-0.28372	0.151318
-0.28348	0.151679
-0.28328	0.15204
-0.283	0.152402
-0.2827	0.152763
-0.27709	0.153124
-0.27575	0.153485
-0.27575	0.153846
-0.27505	0.154207
-0.27397	0.154568
-0.27182	0.15493
-0.27144	0.155291
-0.27062	0.155652
-0.27029	0.156013
-0.26904	0.156374
-0.26762	0.156735
-0.26724	0.157096
-0.26704	0.157458
-0.26678	0.157819
-0.2665	0.15818
-0.26632	0.158541
-0.26579	0.158902
-0.26576	0.159263
-0.2656	0.159624
-0.26373	0.159986
-0.2629	0.160347
-0.26171	0.160708
-0.25967	0.161069
-0.25953	0.16143
-0.259	0.161791
-0.2581	0.162152
-0.25737	0.162514
-0.25696	0.162875
-0.25688	0.163236
-0.2565	0.163597
-0.25623	0.163958
-0.2559	0.164319
-0.25571	0.16468
-0.2547	0.165042
-0.25437	0.165403
-0.2542	0.165764
-0.25316	0.166125
-0.25215	0.166486
-0.25177	0.166847
-0.25161	0.167208
-0.2516	0.16757
-0.25129	0.167931
-0.25112	0.168292
-0.25061	0.168653
-0.25015	0.169014
-0.24941	0.169375
-0.24903	0.169736
-0.24775	0.170098
-0.24648	0.170459
-0.24526	0.17082
-0.2445	0.171181
-0.2425	0.171542
-0.24093	0.171903
-0.24084	0.172264
-0.24013	0.172625
-0.23984	0.172987
-0.23896	0.173348
-0.23703	0.173709
-0.23619	0.17407
-0.23619	0.174431
-0.2351	0.174792
-0.23452	0.175153
-0.23402	0.175515
-0.2336	0.175876
-0.23357	0.176237
-0.23352	0.176598
-0.23337	0.176959
-0.23325	0.17732
-0.23267	0.177681
-0.23201	0.178043
-0.23151	0.178404
-0.22926	0.178765
-0.22904	0.179126
-0.22895	0.179487
-0.22875	0.179848
-0.22818	0.180209
-0.22553	0.180571
-0.22516	0.180932
-0.22463	0.181293
-0.22371	0.181654
-0.22322	0.182015
-0.22227	0.182376
-0.22077	0.182737
-0.21998	0.183099
-0.21996	0.18346
-0.21964	0.183821
-0.21955	0.184182
-0.21777	0.184543
-0.21749	0.184904
-0.21727	0.185265
-0.21696	0.185627
-0.21665	0.185988
-0.21617	0.186349
-0.21598	0.18671
-0.21571	0.187071
-0.2153	0.187432
-0.21213	0.187793
-0.2117	0.188155
-0.21148	0.188516
-0.21119	0.188877
-0.21106	0.189238
-0.21024	0.189599
-0.2102	0.18996
-0.209	0.190321
-0.20789	0.190683
-0.20775	0.191044
-0.20764	0.191405
-0.20742	0.191766
-0.20708	0.192127
-0.20635	0.192488
-0.20491	0.192849
-0.20459	0.193211
-0.20457	0.193572
-0.20433	0.193933
-0.20409	0.194294
-0.2033	0.194655
-0.20083	0.195016
-0.20056	0.195377
-0.19844	0.195739
-0.19794	0.1961
-0.19787	0.196461
-0.19765	0.196822
-0.19688	0.197183
-0.19629	0.197544
-0.19557	0.197905
-0.19534	0.198267
-0.19527	0.198628
-0.19513	0.198989
-0.19323	0.19935
-0.1928	0.199711
-0.19272	0.200072
-0.19232	0.200433
-0.19217	0.200795
-0.19066	0.201156
-0.1903	0.201517
-0.19025	0.201878
-0.18992	0.202239
-0.18874	0.2026
-0.18858	0.202961
-0.18736	0.203322
-0.18484	0.203684
-0.18403	0.204045
-0.18368	0.204406
-0.18268	0.204767
-0.18261	0.205128
-0.18057	0.205489
-0.18056	0.20585
-0.1799	0.206212
-0.17794	0.206573
-0.17782	0.206934
-0.17771	0.207295
-0.17718	0.207656
-0.17703	0.208017
-0.17699	0.208378
-0.17622	0.20874
-0.17497	0.209101
-0.1747	0.209462
-0.1744	0.209823
-0.17342	0.210184
-0.17321	0.210545
-0.17138	0.210906
-0.17126	0.211268
-0.1711	0.211629
-0.17007	0.21199
-0.16998	0.212351
-0.16987	0.212712
-0.16979	0.213073
-0.16859	0.213434
-0.16853	0.213796
-0.16847	0.214157
-0.16806	0.214518
-0.16793	0.214879
-0.16565	0.21524
-0.16524	0.215601
-0.16492	0.215962
-0.16456	0.216324
-0.16389	0.216685
-0.1635	0.217046
-0.16299	0.217407
-0.16286	0.217768
-0.16174	0.218129
-0.16162	0.21849
-0.16162	0.218852
-0.16149	0.219213
-0.16105	0.219574
-0.15928	0.219935
-0.15917	0.220296
-0.15905	0.220657
-0.15897	0.221018
-0.15827	0.22138
-0.15801	0.221741
-0.15729	0.222102
-0.15649	0.222463
-0.1551	0.222824
-0.15416	0.223185
-0.15408	0.223546
-0.15382	0.223908
-0.15371	0.224269
-0.1535	0.22463
-0.15334	0.224991
-0.15322	0.225352
-0.1532	0.225713
-0.15115	0.226074
-0.15056	0.226436
-0.15027	0.226797
-0.14993	0.227158
-0.14942	0.227519
-0.14932	0.22788
-0.14731	0.228241
-0.14699	0.228602
-0.14698	0.228964
-0.14625	0.229325
-0.14611	0.229686
-0.14546	0.230047
-0.14518	0.230408
-0.14516	0.230769
-0.14459	0.23113
-0.14365	0.231492
-0.14307	0.231853
-0.14161	0.232214
-0.14152	0.232575
-0.14124	0.232936
-0.14124	0.233297
-0.14093	0.233658
-0.14084	0.23402
-0.14056	0.234381
-0.14048	0.234742
-0.14037	0.235103
-0.13952	0.235464
-0.13937	0.235825
-0.13922	0.236186
-0.13896	0.236547
-0.13895	0.236909
-0.1385	0.23727
-0.13833	0.237631
-0.13749	0.237992
-0.13746	0.238353
-0.13731	0.238714
-0.13723	0.239075
-0.13722	0.239437
-0.13715	0.239798
-0.13699	0.240159
-0.13658	0.24052
-0.13655	0.240881
-0.13529	0.241242
-0.134	0.241603
-0.13384	0.241965
-0.13341	0.242326
-0.13336	0.242687
-0.13261	0.243048
-0.13256	0.243409
-0.13239	0.24377
-0.1323	0.244131
-0.13202	0.244493
-0.1319	0.244854
-0.13178	0.245215
-0.13099	0.245576
-0.13015	0.245937
-0.12971	0.246298
-0.1296	0.246659
-0.12936	0.247021
-0.1293	0.247382
-0.12927	0.247743
-0.12925	0.248104
-0.12909	0.248465
-0.12888	0.248826
-0.1286	0.249187
-0.12835	0.249549
-0.12814	0.24991
-0.12721	0.250271
-0.12676	0.250632
-0.12508	0.250993
-0.12489	0.251354
-0.12489	0.251715
-0.12452	0.252077
-0.12398	0.252438
-0.12341	0.252799
-0.1229	0.25316
-0.1227	0.253521
-0.12267	0.253882
-0.12231	0.254243
-0.12222	0.254605
-0.12152	0.254966
-0.12127	0.255327
-0.12095	0.255688
-0.12014	0.256049
-0.11948	0.25641
-0.11792	0.256771
-0.11786	0.257133
-0.11762	0.257494
-0.11761	0.257855
-0.11681	0.258216
-0.1167	0.258577
-0.1165	0.258938
-0.11628	0.259299
-0.11604	0.259661
-0.1157	0.260022
-0.11561	0.260383
-0.11559	0.260744
-0.11456	0.261105
-0.11294	0.261466
-0.11251	0.261827
-0.11202	0.262189
-0.11183	0.26255
-0.11157	0.262911
-0.11064	0.263272
-0.11056	0.263633
-0.11051	0.263994
-0.11009	0.264355
-0.10967	0.264717
-0.10965	0.265078
-0.10923	0.265439
-0.10922	0.2658
-0.10887	0.266161
-0.10861	0.266522
-0.10746	0.266883
-0.10697	0.267244
-0.10544	0.267606
-0.10519	0.267967
-0.10509	0.268328
-0.10502	0.268689
-0.10491	0.26905
-0.10463	0.269411
-0.10451	0.269772
-0.10445	0.270134
-0.1038	0.270495
-0.10358	0.270856
-0.10283	0.271217
-0.10239	0.271578
-0.10228	0.271939
-0.10226	0.2723
-0.10204	0.272662
-0.10132	0.273023
-0.1013	0.273384
-0.10106	0.273745
-0.10034	0.274106
-0.10031	0.274467
-0.1003	0.274828
-0.09977	0.27519
-0.09899	0.275551
-0.09847	0.275912
-0.09828	0.276273
-0.09785	0.276634
-0.09752	0.276995
-0.09726	0.277356
-0.09719	0.277718
-0.09698	0.278079
-0.09618	0.27844
-0.09611	0.278801
-0.09577	0.279162
-0.09495	0.279523
-0.09487	0.279884
-0.09422	0.280246
-0.09301	0.280607
-0.09263	0.280968
-0.09244	0.281329
-0.09226	0.28169
-0.09216	0.282051
-0.09197	0.282412
-0.0919	0.282774
-0.09181	0.283135
-0.09142	0.283496
-0.09095	0.283857
-0.09033	0.284218
-0.09017	0.284579
-0.0899	0.28494
-0.08981	0.285302
-0.08939	0.285663
-0.08893	0.286024
-0.08869	0.286385
-0.08821	0.286746
-0.08806	0.287107
-0.08798	0.287468
-0.08761	0.28783
-0.0876	0.288191
-0.08681	0.288552
-0.0858	0.288913
-0.08577	0.289274
-0.08554	0.289635
-0.08453	0.289996
-0.08348	0.290358
-0.08314	0.290719
-0.08287	0.29108
-0.08281	0.291441
-0.0827	0.291802
-0.08262	0.292163
-0.08248	0.292524
-0.0823	0.292886
-0.08228	0.293247
-0.08218	0.293608
-0.08163	0.293969
-0.08155	0.29433
-0.0815	0.294691
-0.0811	0.295052
-0.08066	0.295414
-0.08065	0.295775
-0.07932	0.296136
-0.07925	0.296497
-0.07923	0.296858
-0.07923	0.297219
-0.07852	0.29758
-0.07788	0.297941
-0.07695	0.298303
-0.07679	0.298664
-0.07648	0.299025
-0.07616	0.299386
-0.07594	0.299747
-0.07586	0.300108
-0.07485	0.300469
-0.07393	0.300831
-0.07308	0.301192
-0.07221	0.301553
-0.07199	0.301914
-0.07196	0.302275
-0.07191	0.302636
-0.07182	0.302997
-0.07173	0.303359
-0.07171	0.30372
-0.07136	0.304081
-0.07122	0.304442
-0.07122	0.304803
-0.07089	0.305164
-0.07069	0.305525
-0.07053	0.305887
-0.07043	0.306248
-0.06951	0.306609
-0.06939	0.30697
-0.0688	0.307331
-0.06853	0.307692
-0.06813	0.308053
-0.06793	0.308415
-0.06779	0.308776
-0.06754	0.309137
-0.06722	0.309498
-0.06716	0.309859
-0.06684	0.31022
-0.06647	0.310581
-0.06607	0.310943
-0.06598	0.311304
-0.06594	0.311665
-0.06425	0.312026
-0.06422	0.312387
-0.06398	0.312748
-0.06362	0.313109
-0.06334	0.313471
-0.06319	0.313832
-0.06317	0.314193
-0.06277	0.314554
-0.06276	0.314915
-0.06245	0.315276
-0.06244	0.315637
-0.06219	0.315999
-0.06212	0.31636
-0.06131	0.316721
-0.06125	0.317082
-0.06108	0.317443
-0.06068	0.317804
-0.0604	0.318165
-0.05967	0.318527
-0.05966	0.318888
-0.05923	0.319249
-0.05921	0.31961
-0.05884	0.319971
-0.05843	0.320332
-0.05796	0.320693
-0.05775	0.321055
-0.05763	0.321416
-0.05711	0.321777
-0.05574	0.322138
-0.055	0.322499
-0.05492	0.32286
-0.05477	0.323221
-0.05429	0.323583
-0.05425	0.323944
-0.05421	0.324305
-0.0542	0.324666
-0.05338	0.325027
-0.05328	0.325388
-0.05311	0.325749
-0.05256	0.326111
-0.05241	0.326472
-0.05207	0.326833
-0.05205	0.327194
-0.05199	0.327555
-0.05169	0.327916
-0.05161	0.328277
-0.05081	0.328638
-0.05077	0.329
-0.0507	0.329361
-0.05068	0.329722
-0.05029	0.330083
-0.05028	0.330444
-0.04994	0.330805
-0.04945	0.331166
-0.04911	0.331528
-0.04896	0.331889
-0.04874	0.33225
-0.04853	0.332611
-0.04825	0.332972
-0.04787	0.333333
-0.0478	0.333694
-0.04759	0.334056
-0.0474	0.334417
-0.04725	0.334778
-0.04688	0.335139
-0.04681	0.3355
-0.04668	0.335861
-0.0463	0.336222
-0.0461	0.336584
-0.04576	0.336945
-0.04526	0.337306
-0.04467	0.337667
-0.04407	0.338028
-0.04375	0.338389
-0.04371	0.33875
-0.04341	0.339112
-0.0434	0.339473
-0.04339	0.339834
-0.04327	0.340195
-0.04326	0.340556
-0.04324	0.340917
-0.04248	0.341278
-0.04232	0.34164
-0.04227	0.342001
-0.04225	0.342362
-0.04207	0.342723
-0.0419	0.343084
-0.04062	0.343445
-0.0406	0.343806
-0.04052	0.344168
-0.04039	0.344529
-0.04036	0.34489
-0.04031	0.345251
-0.03975	0.345612
-0.03969	0.345973
-0.03945	0.346334
-0.03925	0.346696
-0.0384	0.347057
-0.03836	0.347418
-0.0383	0.347779
-0.03795	0.34814
-0.03731	0.348501
-0.03708	0.348862
-0.03688	0.349224
-0.03644	0.349585
-0.03628	0.349946
-0.03626	0.350307
-0.03619	0.350668
-0.03618	0.351029
-0.03607	0.35139
-0.03594	0.351752
-0.03584	0.352113
-0.0357	0.352474
-0.03536	0.352835
-0.03502	0.353196
-0.03468	0.353557
-0.03467	0.353918
-0.03446	0.35428
-0.03428	0.354641
-0.03377	0.355002
-0.03326	0.355363
-0.03296	0.355724
-0.03149	0.356085
-0.03141	0.356446
-0.03115	0.356808
-0.03111	0.357169
-0.03048	0.35753
-0.03047	0.357891
-0.03022	0.358252
-0.02992	0.358613
-0.02987	0.358974
-0.02962	0.359336
-0.0293	0.359697
-0.02913	0.360058
-0.02865	0.360419
-0.0286	0.36078
-0.02859	0.361141
-0.02848	0.361502
-0.02827	0.361863
-0.02807	0.362225
-0.02773	0.362586
-0.02752	0.362947
-0.02739	0.363308
-0.02685	0.363669
-0.02599	0.36403
-0.0258	0.364391
-0.02559	0.364753
-0.02558	0.365114
-0.02551	0.365475
-0.02526	0.365836
-0.02308	0.366197
-0.02292	0.366558
-0.0229	0.366919
-0.0229	0.367281
-0.02281	0.367642
-0.02251	0.368003
-0.02217	0.368364
-0.02211	0.368725
-0.02129	0.369086
-0.02091	0.369447
-0.02025	0.369809
-0.02005	0.37017
-0.01978	0.370531
-0.01965	0.370892
-0.01957	0.371253
-0.01951	0.371614
-0.0195	0.371975
-0.01947	0.372337
-0.01947	0.372698
-0.01928	0.373059
-0.01925	0.37342
-0.01922	0.373781
-0.01921	0.374142
-0.01907	0.374503
-0.01905	0.374865
-0.01882	0.375226
-0.01868	0.375587
-0.01838	0.375948
-0.01807	0.376309
-0.01804	0.37667
-0.01707	0.377031
-0.01666	0.377393
-0.01651	0.377754
-0.01644	0.378115
-0.01608	0.378476
-0.0157	0.378837
-0.01548	0.379198
-0.01533	0.379559
-0.01483	0.379921
-0.01453	0.380282
-0.01422	0.380643
-0.01349	0.381004
-0.01338	0.381365
-0.01309	0.381726
-0.01272	0.382087
-0.01267	0.382449
-0.01188	0.38281
-0.0114	0.383171
-0.0113	0.383532
-0.01125	0.383893
-0.01108	0.384254
-0.01108	0.384615
-0.01101	0.384977
-0.01096	0.385338
-0.0105	0.385699
-0.01049	0.38606
-0.01048	0.386421
-0.01046	0.386782
-0.0102	0.387143
-0.01011	0.387505
-0.00916	0.387866
-0.00903	0.388227
-0.00883	0.388588
-0.00862	0.388949
-0.00834	0.38931
-0.00816	0.389671
-0.00809	0.390033
-0.00798	0.390394
-0.00789	0.390755
-0.00744	0.391116
-0.00743	0.391477
-0.00708	0.391838
-0.00692	0.392199
-0.00658	0.39256
-0.00603	0.392922
-0.00589	0.393283
-0.00581	0.393644
-0.00576	0.394005
-0.00568	0.394366
-0.00462	0.394727
-0.00443	0.395088
-0.00423	0.39545
-0.00405	0.395811
-0.00386	0.396172
-0.00366	0.396533
-0.00333	0.396894
-0.00313	0.397255
-0.00301	0.397616
-0.00278	0.397978
-0.00255	0.398339
-0.00226	0.3987
-0.00195	0.399061
-0.0019	0.399422
-0.00185	0.399783
-0.00156	0.400144
-0.00153	0.400506
-0.00111	0.400867
-0.00109	0.401228
-0.00087	0.401589
-0.00066	0.40195
-0.00043	0.402311
-5.8e-06	0.402672
9.63e-05	0.403034
0.000461	0.403395
0.000801	0.403756
0.001013	0.404117
0.001368	0.404478
0.001411	0.404839
0.002578	0.4052
0.002858	0.405562
0.003236	0.405923
0.00329	0.406284
0.003553	0.406645
0.003858	0.407006
0.004074	0.407367
0.00464	0.407728
0.004841	0.40809
0.004885	0.408451
0.005022	0.408812
0.005309	0.409173
0.005409	0.409534
0.005516	0.409895
0.005762	0.410256
0.00578	0.410618
0.005791	0.410979
0.005878	0.41134
0.005993	0.411701
0.006132	0.412062
0.006862	0.412423
0.007427	0.412784
0.00794	0.413146
0.008311	0.413507
0.00847	0.413868
0.008506	0.414229
0.008702	0.41459
0.008759	0.414951
0.009623	0.415312
0.009903	0.415674
0.009903	0.416035
0.010261	0.416396
0.010347	0.416757
0.010355	0.417118
0.010535	0.417479
0.010573	0.41784
0.010581	0.418202
0.010749	0.418563
0.010789	0.418924
0.011041	0.419285
0.011075	0.419646
0.011311	0.420007
0.011571	0.420368
0.012447	0.42073
0.012788	0.421091
0.013245	0.421452
0.013546	0.421813
0.013738	0.422174
0.014059	0.422535
0.014411	0.422896
0.014603	0.423257
0.015141	0.423619
0.015162	0.42398
0.015621	0.424341
0.015657	0.424702
0.015714	0.425063
0.016403	0.425424
0.016453	0.425785
0.016863	0.426147
0.01711	0.426508
0.017153	0.426869
0.017254	0.42723
0.017771	0.427591
0.017913	0.427952
0.018471	0.428313
0.018612	0.428675
0.018659	0.429036
0.018688	0.429397
0.018803	0.429758
0.018804	0.430119
0.018932	0.43048
0.019169	0.430841
0.019347	0.431203
0.020076	0.431564
0.020615	0.431925
0.020766	0.432286
0.020777	0.432647
0.021459	0.433008
0.02148	0.433369
0.02165	0.433731
0.021933	0.434092
0.021943	0.434453
0.02211	0.434814
0.022724	0.435175
0.023288	0.435536
0.023631	0.435897
0.023684	0.436259
0.023805	0.43662
0.023836	0.436981
0.023955	0.437342
0.024023	0.437703
0.024048	0.438064
0.024729	0.438425
0.025118	0.438787
0.025253	0.439148
0.025256	0.439509
0.0253	0.43987
0.025659	0.440231
0.025835	0.440592
0.026368	0.440953
0.026959	0.441315
0.027041	0.441676
0.027329	0.442037
0.027351	0.442398
0.027542	0.442759
0.027575	0.44312
0.027706	0.443481
0.027909	0.443843
0.028307	0.444204
0.028732	0.444565
0.029183	0.444926
0.029262	0.445287
0.030075	0.445648
0.030476	0.446009
0.030547	0.446371
0.030554	0.446732
0.030883	0.447093
0.030914	0.447454
0.030973	0.447815
0.031141	0.448176
0.031376	0.448537
0.031535	0.448899
0.031565	0.44926
0.032054	0.449621
0.032108	0.449982
0.032226	0.450343
0.032945	0.450704
0.033016	0.451065
0.033408	0.451427
0.03415	0.451788
0.034373	0.452149
0.034625	0.45251
0.034673	0.452871
0.035452	0.453232
0.036015	0.453593
0.036071	0.453954
0.036079	0.454316
0.036277	0.454677
0.036378	0.455038
0.036563	0.455399
0.036599	0.45576
0.037045	0.456121
0.037123	0.456482
0.037303	0.456844
0.037377	0.457205
0.037395	0.457566
0.037532	0.457927
0.037638	0.458288
0.037755	0.458649
0.037858	0.45901
0.03803	0.459372
0.038049	0.459733
0.038092	0.460094
0.038138	0.460455
0.038376	0.460816
0.038387	0.461177
0.038421	0.461538
0.038771	0.4619
0.038869	0.462261
0.039216	0.462622
0.039228	0.462983
0.039286	0.463344
0.039549	0.463705
0.0396	0.464066
0.039609	0.464428
0.03988	0.464789
0.039912	0.46515
0.04002	0.465511
0.040033	0.465872
0.040415	0.466233
0.040456	0.466594
0.040653	0.466956
0.040683	0.467317
0.041102	0.467678
0.041346	0.468039
0.041804	0.4684
0.041823	0.468761
0.041855	0.469122
0.042058	0.469484
0.042165	0.469845
0.0422	0.470206
0.042256	0.470567
0.042331	0.470928
0.042446	0.471289
0.042587	0.47165
0.042846	0.472012
0.042988	0.472373
0.043053	0.472734
0.043095	0.473095
0.043194	0.473456
0.043204	0.473817
0.043371	0.474178
0.043593	0.47454
0.043805	0.474901
0.043829	0.475262
0.043939	0.475623
0.044059	0.475984
0.044085	0.476345
0.044779	0.476706
0.044782	0.477068
0.045057	0.477429
0.045346	0.47779
0.045393	0.478151
0.045534	0.478512
0.045662	0.478873
0.045775	0.479234
0.04584	0.479596
0.046327	0.479957
0.046577	0.480318
0.046709	0.480679
0.047015	0.48104
0.047137	0.481401
0.04758	0.481762
0.047587	0.482124
0.047793	0.482485
0.048099	0.482846
0.048256	0.483207
0.04844	0.483568
0.048598	0.483929
0.048862	0.48429
0.049102	0.484651
0.049177	0.485013
0.049195	0.485374
0.049221	0.485735
0.049275	0.486096
0.049295	0.486457
0.049569	0.486818
0.04968	0.487179
0.049711	0.487541
0.049798	0.487902
0.049909	0.488263
0.050126	0.488624
0.050207	0.488985
0.050241	0.489346
0.050464	0.489707
0.050803	0.490069
0.050948	0.49043
0.050983	0.490791
0.051214	0.491152
0.051466	0.491513
0.051675	0.491874
0.051747	0.492235
0.05177	0.492597
0.051843	0.492958
0.051843	0.493319
0.051853	0.49368
0.052058	0.494041
0.05209	0.494402
0.052295	0.494763
0.052296	0.495125
0.052449	0.495486
0.052581	0.495847
0.052625	0.496208
0.053212	0.496569
0.053225	0.49693
0.053531	0.497291
0.053585	0.497653
0.053833	0.498014
0.05393	0.498375
0.054129	0.498736
0.054386	0.499097
0.05476	0.499458
0.055155	0.499819
0.055255	0.500181
0.055262	0.500542
0.055497	0.500903
0.055574	0.501264
0.055586	0.501625
0.055745	0.501986
0.055854	0.502347
0.055859	0.502709
0.055929	0.50307
0.05606	0.503431
0.056233	0.503792
0.05631	0.504153
0.056376	0.504514
0.056563	0.504875
0.05662	0.505237
0.057078	0.505598
0.057158	0.505959
0.057283	0.50632
0.057326	0.506681
0.057341	0.507042
0.057371	0.507403
0.057494	0.507765
0.058008	0.508126
0.058032	0.508487
0.058153	0.508848
0.058192	0.509209
0.058196	0.50957
0.058423	0.509931
0.058585	0.510293
0.059179	0.510654
0.059434	0.511015
0.059772	0.511376
0.059859	0.511737
0.059947	0.512098
0.060168	0.512459
0.06035	0.512821
0.060633	0.513182
0.060938	0.513543
0.061026	0.513904
0.061469	0.514265
0.061682	0.514626
0.061966	0.514987
0.061993	0.515349
0.0621	0.51571
0.062105	0.516071
0.062509	0.516432
0.062541	0.516793
0.06304	0.517154
0.063814	0.517515
0.063946	0.517876
0.064065	0.518238
0.064297	0.518599
0.064657	0.51896
0.064796	0.519321
0.065305	0.519682
0.065451	0.520043
0.065591	0.520404
0.066196	0.520766
0.066452	0.521127
0.066536	0.521488
0.066891	0.521849
0.067259	0.52221
0.067651	0.522571
0.067936	0.522932
0.067968	0.523294
0.068045	0.523655
0.068223	0.524016
0.068274	0.524377
0.068512	0.524738
0.068809	0.525099
0.069955	0.52546
0.069968	0.525822
0.070723	0.526183
0.070738	0.526544
0.070776	0.526905
0.070994	0.527266
0.071343	0.527627
0.071675	0.527988
0.071752	0.52835
0.071874	0.528711
0.072033	0.529072
0.072132	0.529433
0.0723	0.529794
0.072327	0.530155
0.072676	0.530516
0.072676	0.530878
0.072858	0.531239
0.073308	0.5316
0.073415	0.531961
0.073658	0.532322
0.073886	0.532683
0.073924	0.533044
0.073939	0.533406
0.074022	0.533767
0.074048	0.534128
0.074097	0.534489
0.074207	0.53485
0.07429	0.535211
0.074405	0.535572
0.074679	0.535934
0.074787	0.536295
0.074825	0.536656
0.075218	0.537017
0.075321	0.537378
0.075465	0.537739
0.075508	0.5381
0.075744	0.538462
0.076425	0.538823
0.076532	0.539184
0.077171	0.539545
0.077314	0.539906
0.077761	0.540267
0.07844	0.540628
0.078966	0.54099
0.079653	0.541351
0.079994	0.541712
0.080055	0.542073
0.080066	0.542434
0.080093	0.542795
0.080184	0.543156
0.080306	0.543518
0.080627	0.543879
0.080671	0.54424
0.080677	0.544601
0.080841	0.544962
0.081142	0.545323
0.081405	0.545684
0.081461	0.546046
0.081598	0.546407
0.082099	0.546768
0.082243	0.547129
0.082413	0.54749
0.08245	0.547851
0.083251	0.548212
0.084522	0.548573
0.084911	0.548935
0.085948	0.549296
0.086072	0.549657
0.08657	0.550018
0.086758	0.550379
0.087003	0.55074
0.087375	0.551101
0.087511	0.551463
0.087748	0.551824
0.08797	0.552185
0.088368	0.552546
0.088659	0.552907
0.089204	0.553268
0.089307	0.553629
0.08954	0.553991
0.089974	0.554352
0.090007	0.554713
0.090389	0.555074
0.090618	0.555435
0.09143	0.555796
0.091695	0.556157
0.091791	0.556519
0.092104	0.55688
0.092303	0.557241
0.092303	0.557602
0.092826	0.557963
0.093188	0.558324
0.093827	0.558685
0.093954	0.559047
0.094042	0.559408
0.094254	0.559769
0.094623	0.56013
0.094696	0.560491
0.09472	0.560852
0.094769	0.561213
0.095493	0.561575
0.095548	0.561936
0.095947	0.562297
0.096792	0.562658
0.096834	0.563019
0.09685	0.56338
0.097258	0.563741
0.097289	0.564103
0.097375	0.564464
0.097449	0.564825
0.097775	0.565186
0.098255	0.565547
0.098333	0.565908
0.098392	0.566269
0.098569	0.566631
0.099501	0.566992
0.099574	0.567353
0.099725	0.567714
0.100185	0.568075
0.100248	0.568436
0.10026	0.568797
0.100466	0.569159
0.100787	0.56952
0.100981	0.569881
0.101055	0.570242
0.101265	0.570603
0.101598	0.570964
0.101901	0.571325
0.102271	0.571687
0.10238	0.572048
0.102744	0.572409
0.102917	0.57277
0.103359	0.573131
0.103548	0.573492
0.103873	0.573853
0.104164	0.574215
0.104313	0.574576
0.104321	0.574937
0.104401	0.575298
0.104428	0.575659
0.10452	0.57602
0.104807	0.576381
0.105403	0.576743
0.105469	0.577104
0.105513	0.577465
0.105707	0.577826
0.106297	0.578187
0.106307	0.578548
0.106423	0.578909
0.106654	0.57927
0.106826	0.579632
0.10735	0.579993
0.107601	0.580354
0.10777	0.580715
0.107834	0.581076
0.108022	0.581437
0.10815	0.581798
0.108207	0.58216
0.108228	0.582521
0.108587	0.582882
0.108723	0.583243
0.109643	0.583604
0.10967	0.583965
0.109699	0.584326
0.110134	0.584688
0.11032	0.585049
0.110333	0.58541
0.110454	0.585771
0.111198	0.586132
0.11146	0.586493
0.111494	0.586854
0.111592	0.587216
0.111806	0.587577
0.111975	0.587938
0.112313	0.588299
0.112496	0.58866
0.112784	0.589021
0.113397	0.589382
0.113417	0.589744
0.113997	0.590105
0.114	0.590466
0.114114	0.590827
0.114282	0.591188
0.114972	0.591549
0.115245	0.59191
0.115268	0.592272
0.115328	0.592633
0.115483	0.592994
0.115732	0.593355
0.115825	0.593716
0.115882	0.594077
0.116799	0.594438
0.116806	0.5948
0.117078	0.595161
0.117182	0.595522
0.11758	0.595883
0.117969	0.596244
0.118001	0.596605
0.118092	0.596966
0.11824	0.597328
0.118981	0.597689
0.119784	0.59805
0.119937	0.598411
0.120077	0.598772
0.120254	0.599133
0.120968	0.599494
0.121008	0.599856
0.121115	0.600217
0.12112	0.600578
0.121201	0.600939
0.121453	0.6013
0.121481	0.601661
0.121683	0.602022
0.121694	0.602384
0.121946	0.602745
0.122089	0.603106
0.12238	0.603467
0.122668	0.603828
0.12286	0.604189
0.123207	0.60455
0.123374	0.604912
0.123647	0.605273
0.12371	0.605634
0.124092	0.605995
0.12424	0.606356
0.124296	0.606717
0.124498	0.607078
0.125127	0.60744
0.125214	0.607801
0.125786	0.608162
0.12591	0.608523
0.126139	0.608884
0.126834	0.609245
0.126858	0.609606
0.127048	0.609967
0.127135	0.610329
0.127345	0.61069
0.127548	0.611051
0.128062	0.611412
0.128129	0.611773
0.128238	0.612134
0.128323	0.612495
0.128388	0.612857
0.128493	0.613218
0.128808	0.613579
0.128924	0.61394
0.129445	0.614301
0.12986	0.614662
0.130679	0.615023
0.130784	0.615385
0.130928	0.615746
0.130964	0.616107
0.131453	0.616468
0.132411	0.616829
0.132839	0.61719
0.133098	0.617551
0.133131	0.617913
0.133169	0.618274
0.133213	0.618635
0.133323	0.618996
0.133399	0.619357
0.133801	0.619718
0.133896	0.620079
0.134567	0.620441
0.13463	0.620802
0.135	0.621163
0.135036	0.621524
0.135273	0.621885
0.135441	0.622246
0.135657	0.622607
0.135785	0.622969
0.136669	0.62333
0.136812	0.623691
0.137053	0.624052
0.137918	0.624413
0.138361	0.624774
0.138384	0.625135
0.13906	0.625497
0.139588	0.625858
0.140095	0.626219
0.140352	0.62658
0.141079	0.626941
0.141302	0.627302
0.141332	0.627663
0.14149	0.628025
0.141575	0.628386
0.142154	0.628747
0.142206	0.629108
0.142448	0.629469
0.142841	0.62983
0.142881	0.630191
0.14371	0.630553
0.144604	0.630914
0.144914	0.631275
0.145049	0.631636
0.145273	0.631997
0.145761	0.632358
0.146017	0.632719
0.146672	0.633081
0.146694	0.633442
0.147004	0.633803
0.147573	0.634164
0.147905	0.634525
0.147936	0.634886
0.148056	0.635247
0.14829	0.635609
0.148606	0.63597
0.14887	0.636331
0.149204	0.636692
0.149829	0.637053
0.149913	0.637414
0.150174	0.637775
0.150242	0.638137
0.150407	0.638498
0.150624	0.638859
0.150656	0.63922
0.150838	0.639581
0.151242	0.639942
0.151433	0.640303
0.151525	0.640664
0.151674	0.641026
0.151721	0.641387
0.151969	0.641748
0.152093	0.642109
0.152421	0.64247
0.152479	0.642831
0.152491	0.643192
0.152507	0.643554
0.153199	0.643915
0.153501	0.644276
0.153952	0.644637
0.154044	0.644998
0.154363	0.645359
0.15485	0.64572
0.154883	0.646082
0.155437	0.646443
0.155519	0.646804
0.155743	0.647165
0.156202	0.647526
0.156467	0.647887
0.156656	0.648248
0.156755	0.64861
0.156839	0.648971
0.15688	0.649332
0.156885	0.649693
0.157031	0.650054
0.157073	0.650415
0.157117	0.650776
0.157228	0.651138
0.157311	0.651499
0.158103	0.65186
0.158642	0.652221
0.158793	0.652582
0.159127	0.652943
0.159218	0.653304
0.159489	0.653666
0.159563	0.654027
0.159896	0.654388
0.16011	0.654749
0.160138	0.65511
0.160438	0.655471
0.160534	0.655832
0.160639	0.656194
0.161123	0.656555
0.161267	0.656916
0.162239	0.657277
0.162413	0.657638
0.162518	0.657999
0.162923	0.65836
0.163137	0.658722
0.164132	0.659083
0.16445	0.659444
0.164597	0.659805
0.16506	0.660166
0.165417	0.660527
0.165723	0.660888
0.165845	0.66125
0.165858	0.661611
0.166099	0.661972
0.166581	0.662333
0.16678	0.662694
0.167963	0.663055
0.168453	0.663416
0.16885	0.663778
0.168984	0.664139
0.16924	0.6645
0.169619	0.664861
0.169855	0.665222
0.169857	0.665583
0.170591	0.665944
0.170734	0.666306
0.170746	0.666667
0.170937	0.667028
0.171144	0.667389
0.171506	0.66775
0.171782	0.668111
0.172491	0.668472
0.17283	0.668834
0.173388	0.669195
0.174147	0.669556
0.174555	0.669917
0.174777	0.670278
0.175078	0.670639
0.175609	0.671
0.17572	0.671362
0.175961	0.671723
0.176097	0.672084
0.176677	0.672445
0.176912	0.672806
0.177643	0.673167
0.177718	0.673528
0.178189	0.673889
0.178282	0.674251
0.178428	0.674612
0.178892	0.674973
0.179299	0.675334
0.179524	0.675695
0.179554	0.676056
0.179795	0.676417
0.179833	0.676779
0.180089	0.67714
0.180091	0.677501
0.180207	0.677862
0.180427	0.678223
0.180811	0.678584
0.18109	0.678945
0.1819	0.679307
0.182013	0.679668
0.182039	0.680029
0.182187	0.68039
0.182432	0.680751
0.182435	0.681112
0.182545	0.681473
0.182829	0.681835
0.18283	0.682196
0.183035	0.682557
0.18338	0.682918
0.183467	0.683279
0.184471	0.68364
0.184607	0.684001
0.18512	0.684363
0.185173	0.684724
0.185479	0.685085
0.185552	0.685446
0.185567	0.685807
0.185753	0.686168
0.186704	0.686529
0.187651	0.686891
0.187711	0.687252
0.187849	0.687613
0.188008	0.687974
0.188029	0.688335
0.188336	0.688696
0.188472	0.689057
0.189058	0.689419
0.189237	0.68978
0.189523	0.690141
0.189637	0.690502
0.189767	0.690863
0.18993	0.691224
0.189963	0.691585
0.190439	0.691947
0.190514	0.692308
0.190635	0.692669
0.190888	0.69303
0.190908	0.693391
0.191555	0.693752
0.191558	0.694113
0.191893	0.694475
0.192083	0.694836
0.193387	0.695197
0.1934	0.695558
0.193672	0.695919
0.193999	0.69628
0.194221	0.696641
0.194432	0.697003
0.194925	0.697364
0.195139	0.697725
0.195157	0.698086
0.195233	0.698447
0.195506	0.698808
0.195923	0.699169
0.195963	0.699531
0.196101	0.699892
0.196477	0.700253
0.196479	0.700614
0.196483	0.700975
0.196582	0.701336
0.196744	0.701697
0.196955	0.702059
0.198059	0.70242
0.198147	0.702781
0.198201	0.703142
0.198383	0.703503
0.199197	0.703864
0.199385	0.704225
0.199949	0.704586
0.200286	0.704948
0.200489	0.705309
0.200979	0.70567
0.201156	0.706031
0.20153	0.706392
0.201537	0.706753
0.201769	0.707114
0.201822	0.707476
0.201919	0.707837
0.202401	0.708198
0.202768	0.708559
0.202781	0.70892
0.202835	0.709281
0.203746	0.709642
0.204099	0.710004
0.204505	0.710365
0.205063	0.710726
0.205153	0.711087
0.206101	0.711448
0.206648	0.711809
0.207211	0.71217
0.207351	0.712532
0.208214	0.712893
0.208472	0.713254
0.209126	0.713615
0.209226	0.713976
0.209283	0.714337
0.209564	0.714698
0.210348	0.71506
0.210433	0.715421
0.21104	0.715782
0.211849	0.716143
0.211914	0.716504
0.212112	0.716865
0.212313	0.717226
0.212379	0.717588
0.212497	0.717949
0.212578	0.71831
0.213069	0.718671
0.213271	0.719032
0.213326	0.719393
0.213789	0.719754
0.21412	0.720116
0.21425	0.720477
0.21431	0.720838
0.21496	0.721199
0.215206	0.72156
0.215247	0.721921
[truncated: 837 more rows]

## Sheet: Panel i
	DMSO	c-Myc-Ctr	c-Myc-RiboTAC						c-Myc		GAPDH		expression (2^-(CtcMyc-CtGAPDH))	normalized value
	0.969345	0.985065	0.75014					DMSO	19.2478	19.1586	15.9407	16.0094	0.112719	0.969345		0.116284	average expression of DMSO
	1.07167	0.995856	0.739106						19.1225		16.004
	0.958987	1.08554	0.706455						19.1054		16.0834
	0.966254								19.537	19.341	16.4708	16.3366	0.124618	1.07167
	1.05065								19.4158		16.3997
	0.983095								19.0702		16.1393
									19.7623	19.472	16.5017	16.3073	0.111514	0.958987
									19.7066		16.416
									18.9471		16.0042
								c-Myc-RiboTAC	20.0658	20.114	16.6316	16.5949	0.0872291	0.75014
									19.7526		16.6612
									20.5235		16.492
									19.9698	20.1822	16.8527	16.6417	0.085946	0.739106
									19.9223		16.6095
									20.6544		16.463
									19.9788	20.1951	16.7199	16.5895	0.0821491	0.706455
									20.1027		16.7837
									20.5039		16.2649
								DMSO	19.6593	19.7403	15.1833	15.4369	0.0506478	0.966254		0.0524167	average expression of DMSO
									19.5987		15.7192
									19.9628		15.4081
									19.4399	19.3584	15.0893	15.1759	0.0550717	1.05065
									19.3567		14.8892
									19.2787		15.5492
									19.5162	19.403	15.5882	15.1246	0.0515306	0.983095
									19.5772		15.0676
									19.1157		14.718
								c-Myc-Ctr	19.923	19.7847	15.3503	15.5092	0.0516338	0.985065
									20.0568		15.8166
									19.3744		15.3607
									19.8704	19.6374	15.5907	15.3776	0.0521995	0.995856
									19.4932		15.5045
									19.5487		15.0376
									19.5764	19.668	15.7867	15.5326	0.0569006	1.08554
									19.824		15.5814
									19.6036		15.2297

## Sheet: Panel j
c-Myc-RiboTAC (uM)	0	10	5	1
	0.894354	0.751985	0.609464	0.980375
	1.10565	0.645247	0.481196	0.791177
					expression (cMyc intensity/GAPDH intensity)	normalized value
		c-Myc		Actin
DMSO	1	67527.2	1	35934.3	1.87919	0.894354		2.10117	average DMSO
	2	73096.2	2	31464.3	2.32314	1.10565
10 uM	3	55863	3	35355.3	1.58004	0.751985
	4	44543.2	4	32854.5	1.35577	0.645247
5 uM	5	40118.4	5	31328.2	1.28059	0.609464
	6	35233.4	6	34847.6	1.01107	0.481196
1 uM	7	66077.2	7	32077.4	2.05993	0.980375
	8	59885	8	36023.4	1.66239	0.791177
		DMSO	10 uM	5 uM	1 uM
	normalized value	0.894354	0.751985	0.609464	0.980375
		1.10565	0.645247	0.481196	0.791177

## Sheet: Panel k
				Average	Standard Deviation
	Vehicle	0.17	1.45	0.81	0.905097
	c-Myc-Ctr	2.93	8.03	5.48	3.60624
	c-Myc-RiboTAC	31	35.6	33.3	3.25269

## Sheet: Panel l
				Average	Standard Deviation
	Vehicle	0.079	0.1	0.0895	0.0148492
	c-Myc-Ctr	0.073	0.1	0.0865	0.0190919
	c-Myc-RiboTAC	9.9	8.6	9.25	0.919239

[truncated: 1 more sheets: Panel m]
