# Supplementary material for: Programming inactive RNA-binding small molecules into bioactive degraders
Source: Nature. 2023 May 24;618(7963):169–79. doi: 10.1038/s41586-023-06091-8 (PMC10232370; doi:10.1038/s41586-023-06091-8)
Supplement: Supplementary file 7 — Source Data Extended Data Fig. 1 [file 41586_2023_6091_MOESM7_ESM.xlsx]

## Sheet: Panel a
	LEFT PANEL
		No RNA					3x3
		replicate 1	replicate 2	replicate 3	AVG	SD	replicate 1	replicate 2	replicate 3	AVG	SD
	100 nM	3980	4776	10924	6560	3800.23	13450	20858	17418	17242	3707.13
	200 nM	3204	12115	7526	7615	4456.17	46899	37965	40770	41878	4568.9
	MIDDLE PANEL
		3X3 100 nM					3X3 200 nM
	Hoechst (uM)	replicate 1	replicate 2	replicate 3	AVG	SD	replicate 1	replicate 2	replicate 3	AVG	SD
	0	23	-15	-8	0	20.2237	15	-7	-8	0	13
	1	23	-13	-10	0	19.975	28	7	25	20	11.3578
	10	37	43	63	47.6667	13.6137	68	75	58.3	67.1	8.3863
	100	74	51	51	58.6667	13.2791	70	78	84.8	77.6	7.4081

## Sheet: Panel c
C1	C2	C3	C4	C5	C6	C7	C8	C9	C10	C11	C12	C13	C14	C15	C16	C17	C18	C19	C20
0.288	0.213	0.288	0.283	0.268	0.315	0.228	0.22	0.216	0.218	0.284	0.273	0.178	0.178	0.178	0.221	0.288	0.286	0.276	0.286
0.317	0.281	0.303	0.319	0.258	0.428	0.262	0.251	0.277	0.274	0.332	0.277	0.206	0.206	0.206	0.217	0.303	0.362	0.335	0.342
0.314	0.339	0.315	0.387	0.26	0.372	0.25	0.249	0.273	0.271	0.328	0.302	0.227	0.227	0.227	0.228	0.315	0.418	0.339	0.359
0.285	0.335	0.256	0.347	0.261	0.331	0.217	0.202	0.226	0.223	0.286	0.239	0.158	0.158	0.158	0.178	0.256	0.357	0.294	0.39
0.304	0.338	0.263	0.338	0.292	0.389	0.256	0.224	0.277	0.27	0.3	0.255	0.192	0.192	0.192	0.204	0.263	0.369	0.327	0.345
0.317	0.246	0.306	0.314	0.24	0.299	0.249	0.241	0.24	0.237	0.311	0.273	0.19	0.19	0.19	0.244	0.306	0.31	0.287	0.323
0.267	0.314	0.265	0.352	0.322	0.486	0.221	0.219	0.238	0.23	0.281	0.263	0.184	0.184	0.184	0.19	0.265	0.373	0.307	0.309
0.303	0.243	0.292	0.295	0.263	0.476	0.244	0.255	0.252	0.249	0.321	0.279	0.195	0.195	0.195	0.233	0.292	0.334	0.307	0.343
0.26	0.261	0.252	0.287	0.308	0.5	0.205	0.214	0.226	0.218	0.283	0.255	0.177	0.177	0.177	0.19	0.252	0.326	0.271	0.29
0.281	0.262	0.275	0.332	0.259	0.451	0.226	0.235	0.249	0.246	0.307	0.279	0.196	0.196	0.196	0.203	0.275	0.408	0.315	0.323
0.299	0.328	0.268	0.345	0.282	0.386	0.257	0.216	0.254	0.251	0.304	0.216	0.14	0.14	0.14	0.196	0.268	0.347	0.331	0.333
0.335	0.252	0.27	0.262	0.292	0.348	0.25	0.218	0.258	0.26	0.329	0.294	0.205	0.205	0.205	0.2	0.27	0.319	0.309	0.358
0.196	0.202	0.2	0.204	0.282	0.255	0.166	0.136	0.137	0.133	0.212	0.198	0.096	0.096	0.096	0.127	0.2	0.212	0.223	0.173
0.318	0.205	0.272	0.227	0.271	0.299	0.243	0.214	0.24	0.249	0.306	0.3	0.222	0.222	0.222	0.207	0.272	0.284	0.286	0.313
0.301	0.225	0.268	0.233	0.267	0.295	0.246	0.217	0.237	0.239	0.302	0.28	0.21	0.21	0.21	0.211	0.268	0.295	0.3	0.309
0.271	0.265	0.244	0.239	0.3	0.306	0.215	0.175	0.187	0.183	0.267	0.226	0.156	0.156	0.156	0.178	0.244	0.269	0.277	0.253
0.308	0.233	0.261	0.232	0.3	0.311	0.259	0.215	0.235	0.237	0.296	0.28	0.214	0.214	0.214	0.215	0.261	0.281	0.3	0.341
0.325	0.212	0.278	0.221	0.27	0.288	0.27	0.226	0.245	0.247	0.312	0.276	0.212	0.212	0.212	0.228	0.278	0.275	0.297	0.319
0.305	0.216	0.27	0.216	0.269	0.287	0.254	0.21	0.237	0.24	0.293	0.299	0.217	0.217	0.217	0.21	0.27	0.27	0.29	0.313
0.32	0.23	0.281	0.255	0.274	0.321	0.267	0.224	0.249	0.251	0.308	0.28	0.21	0.21	0.21	0.226	0.281	0.29	0.312	0.327
0.327	0.202	0.275	0.225	0.267	0.295	0.246	0.217	0.243	0.251	0.308	0.287	0.217	0.217	0.217	0.211	0.275	0.277	0.282	0.315
0.322	0.272	0.273	0.302	0.251	0.342	0.266	0.259	0.283	0.285	0.344	0.253	0.202	0.202	0.202	0.221	0.273	0.348	0.341	0.349
0.347	0.223	0.325	0.247	0.267	0.303	0.293	0.259	0.285	0.288	0.347	0.321	0.243	0.243	0.243	0.257	0.325	0.341	0.338	0.371
0.345	0.221	0.314	0.242	0.225	0.341	0.273	0.272	0.261	0.257	0.357	0.279	0.204	0.204	0.204	0.264	0.314	0.316	0.299	0.356
0.326	0.299	0.328	0.31	0.274	0.366	0.274	0.263	0.32	0.312	0.331	0.301	0.205	0.205	0.205	0.25	0.328	0.378	0.323	0.376
0.323	0.268	0.298	0.337	0.291	0.458	0.282	0.238	0.276	0.268	0.328	0.276	0.191	0.191	0.191	0.219	0.298	0.376	0.326	0.379
0.341	0.255	0.332	0.277	0.241	0.319	0.284	0.259	0.278	0.269	0.346	0.271	0.177	0.177	0.177	0.264	0.332	0.367	0.321	0.379
0.305	0.29	0.278	0.297	0.231	0.345	0.26	0.226	0.256	0.253	0.306	0.265	0.191	0.191	0.191	0.21	0.278	0.355	0.324	0.332
0.325	0.273	0.333	0.309	0.258	0.367	0.284	0.261	0.293	0.285	0.331	0.272	0.18	0.18	0.18	0.254	0.333	0.383	0.333	0.388
0.3	0.269	0.318	0.318	0.268	0.373	0.284	0.239	0.289	0.28	0.306	0.313	0.212	0.212	0.212	0.224	0.318	0.385	0.324	0.337
0.322	0.277	0.324	0.302	0.246	0.318	0.29	0.259	0.272	0.264	0.328	0.265	0.173	0.173	0.173	0.258	0.324	0.383	0.336	0.4
0.223	0.225	0.246	0.262	0.208	0.267	0.269	0.223	0.258	0.249	0.226	0.262	0.231	0.231	0.231	0.232	0.246	0.274	0.272	0.292
0.304	0.283	0.292	0.278	0.246	0.303	0.28	0.241	0.262	0.259	0.316	0.273	0.191	0.191	0.191	0.231	0.292	0.336	0.314	0.35
0.297	0.272	0.317	0.281	0.266	0.312	0.272	0.245	0.255	0.251	0.31	0.291	0.193	0.193	0.193	0.242	0.317	0.327	0.313	0.369
0.306	0.321	0.297	0.329	0.268	0.363	0.272	0.252	0.272	0.265	0.316	0.242	0.166	0.166	0.166	0.245	0.297	0.407	0.318	0.358
0.395	0.275	0.378	0.299	0.26	0.332	0.315	0.297	0.339	0.331	0.399	0.371	0.268	0.268	0.268	0.293	0.378	0.403	0.357	0.391
0.024	0.032	0.028	0.041	0.032	0.04	0.04	0.024	0.032	0.033	0.023	0.016	0.021	0.021	0.021	0.03	0.028	0.026	0.028	0.021
0.298	0.205	0.292	0.281	0.246	0.254	0.23	0.235	0.252	0.249	0.293	0.306	0.277	0.277	0.277	0.245	0.292	0.279	0.24	0.289
0.355	0.301	0.422	0.328	0.255	0.297	0.309	0.291	0.29	0.298	0.344	0.5	0.354	0.354	0.354	0.274	0.422	0.356	0.378	0.338
0.318	0.241	0.29	0.302	0.261	0.273	0.254	0.223	0.229	0.231	0.312	0.246	0.146	0.146	0.146	0.231	0.29	0.315	0.3	0.298
0.293	0.246	0.269	0.296	0.257	0.27	0.219	0.2	0.193	0.195	0.288	0.241	0.155	0.155	0.155	0.205	0.269	0.297	0.255	0.274
0.281	0.246	0.257	0.309	0.279	0.298	0.231	0.206	0.214	0.216	0.277	0.223	0.137	0.137	0.137	0.205	0.257	0.314	0.27	0.29
0.283	0.259	0.266	0.322	0.276	0.281	0.22	0.213	0.235	0.227	0.29	0.258	0.172	0.172	0.172	0.208	0.266	0.334	0.263	0.272
0.305	0.234	0.282	0.297	0.252	0.281	0.238	0.213	0.22	0.222	0.3	0.261	0.155	0.155	0.155	0.219	0.282	0.306	0.288	0.296
0.279	0.24	0.249	0.302	0.249	0.278	0.217	0.198	0.207	0.203	0.275	0.221	0.136	0.136	0.136	0.197	0.249	0.304	0.258	0.272
0.277	0.219	0.276	0.27	0.269	0.3	0.211	0.209	0.223	0.214	0.284	0.317	0.201	0.201	0.201	0.209	0.276	0.265	0.272	0.259
0.277	0.219	0.276	0.27	0.269	0.3	0.211	0.209	0.223	0.214	0.284	0.317	0.201	0.201	0.201	0.209	0.276	0.265	0.272	0.259
0.283	0.219	0.263	0.279	0.24	0.253	0.211	0.197	0.19	0.192	0.279	0.241	0.148	0.148	0.148	0.202	0.263	0.282	0.25	0.254
0.274	0.237	0.25	0.316	0.266	0.274	0.202	0.206	0.203	0.205	0.286	0.246	0.162	0.162	0.162	0.187	0.25	0.316	0.269	0.278
0.313	0.275	0.281	0.312	0.249	0.284	0.241	0.213	0.22	0.221	0.313	0.24	0.146	0.146	0.146	0.213	0.281	0.332	0.291	0.299
0.298	0.266	0.293	0.296	0.269	0.276	0.245	0.205	0.212	0.214	0.294	0.244	0.156	0.156	0.156	0.21	0.293	0.297	0.297	0.275
0.319	0.275	0.298	0.312	0.26	0.285	0.264	0.225	0.235	0.237	0.319	0.247	0.154	0.154	0.154	0.226	0.298	0.345	0.307	0.309
0.295	0.246	0.272	0.306	0.266	0.291	0.236	0.206	0.229	0.231	0.291	0.258	0.158	0.158	0.158	0.212	0.272	0.328	0.284	0.298
0.321	0.289	0.305	0.322	0.32	0.421	0.271	0.241	0.271	0.262	0.321	0.3	0.213	0.213	0.213	0.232	0.305	0.343	0.324	0.364
0.298	0.205	0.292	0.281	0.246	0.254	0.23	0.235	0.252	0.249	0.293	0.306	0.277	0.277	0.277	0.245	0.292	0.279	0.24	0.289
0.269	0.246	0.25	0.303	0.278	0.278	0.207	0.194	0.189	0.19	0.276	0.24	0.156	0.156	0.156	0.187	0.25	0.304	0.259	0.283
0.285	0.236	0.258	0.226	0.27	0.303	0.228	0.194	0.221	0.223	0.274	0.276	0.212	0.212	0.212	0.192	0.258	0.266	0.279	0.3
0.32	0.245	0.282	0.243	0.275	0.296	0.261	0.226	0.244	0.246	0.315	0.281	0.212	0.212	0.212	0.228	0.282	0.295	0.306	0.333
0.309	0.241	0.28	0.304	0.279	0.322	0.279	0.253	0.296	0.305	0.31	0.326	0.243	0.243	0.243	0.216	0.28	0.331	0.33	0.316
0.324	0.283	0.297	0.278	0.234	0.297	0.281	0.24	0.269	0.266	0.319	0.274	0.201	0.201	0.201	0.231	0.297	0.375	0.327	0.335
0.359	0.266	0.298	0.278	0.253	0.316	0.269	0.244	0.285	0.282	0.347	0.274	0.21	0.21	0.21	0.235	0.298	0.355	0.317	0.325
0.286	0.295	0.276	0.31	0.31	0.408	0.239	0.218	0.256	0.248	0.306	0.258	0.191	0.191	0.191	0.192	0.276	0.382	0.314	0.336
0.395	0.275	0.378	0.299	0.26	0.332	0.315	0.297	0.339	0.331	0.399	0.371	0.268	0.268	0.268	0.293	0.378	0.403	0.357	0.391
0.292	0.317	0.249	0.347	0.341	0.435	0.257	0.212	0.286	0.288	0.28	0.261	0.197	0.197	0.197	0.188	0.249	0.376	0.31	0.331
0.292	0.317	0.249	0.347	0.341	0.435	0.257	0.212	0.286	0.288	0.28	0.261	0.197	0.197	0.197	0.188	0.249	0.376	0.31	0.331
0.266	0.316	0.245	0.333	0.345	0.432	0.253	0.217	0.284	0.281	0.286	0.262	0.196	0.196	0.196	0.191	0.245	0.368	0.308	0.325
0.262	0.309	0.235	0.319	0.343	0.437	0.248	0.216	0.28	0.277	0.283	0.258	0.199	0.199	0.199	0.189	0.235	0.359	0.3	0.312
0.317	0.322	0.266	0.395	0.265	0.341	0.235	0.234	0.278	0.271	0.326	0.251	0.186	0.186	0.186	0.187	0.266	0.39	0.337	0.282
0.317	0.322	0.266	0.395	0.265	0.341	0.235	0.234	0.278	0.271	0.326	0.251	0.186	0.186	0.186	0.187	0.266	0.39	0.337	0.282
0.328	0.241	0.283	0.301	0.277	0.323	0.225	0.229	0.23	0.231	0.322	0.229	0.159	0.159	0.159	0.207	0.283	0.34	0.299	0.282
0.2	0.226	0.183	0.27	0.19	0.188	0.187	0.18	0.2	0.192	0.208	0.213	0.188	0.188	0.188	0.153	0.183	0.258	0.236	0.199
0.181	0.18	0.177	0.227	0.185	0.183	0.199	0.173	0.245	0.23	0.184	0.209	0.181	0.181	0.181	0.163	0.177	0.23	0.219	0.185
0.174	0.179	0.17	0.23	0.178	0.186	0.191	0.166	0.237	0.223	0.178	0.207	0.179	0.179	0.179	0.155	0.17	0.224	0.212	0.184
0.174	0.162	0.175	0.223	0.183	0.174	0.198	0.171	0.223	0.213	0.183	0.215	0.186	0.186	0.186	0.16	0.175	0.226	0.219	0.169
0.184	0.171	0.181	0.234	0.189	0.19	0.197	0.172	0.243	0.228	0.188	0.213	0.179	0.179	0.179	0.161	0.181	0.228	0.222	0.184
0.194	0.213	0.177	0.266	0.184	0.187	0.192	0.184	0.204	0.196	0.207	0.207	0.186	0.186	0.186	0.157	0.177	0.258	0.231	0.189
0.278	0.317	0.243	0.322	0.32	0.402	0.256	0.225	0.286	0.283	0.293	0.245	0.195	0.195	0.195	0.196	0.243	0.369	0.314	0.303
0.21	0.225	0.194	0.287	0.205	0.239	0.209	0.182	0.254	0.246	0.204	0.208	0.173	0.173	0.173	0.164	0.194	0.281	0.234	0.212
0.211	0.238	0.196	0.276	0.207	0.232	0.222	0.189	0.261	0.253	0.205	0.215	0.186	0.186	0.186	0.171	0.196	0.287	0.236	0.214
0.299	0.319	0.262	0.347	0.312	0.401	0.265	0.226	0.298	0.3	0.291	0.25	0.193	0.193	0.193	0.198	0.262	0.388	0.33	0.328
0.303	0.31	0.259	0.335	0.317	0.407	0.268	0.223	0.297	0.299	0.29	0.257	0.197	0.197	0.197	0.198	0.259	0.374	0.325	0.327
0.293	0.288	0.293	0.319	0.316	0.391	0.243	0.223	0.229	0.231	0.3	0.235	0.141	0.141	0.141	0.217	0.293	0.302	0.298	0.329
0.273	0.253	0.265	0.314	0.228	0.327	0.229	0.234	0.228	0.23	0.269	0.251	0.204	0.204	0.204	0.223	0.265	0.31	0.263	0.276
0.292	0.306	0.274	0.344	0.313	0.374	0.227	0.215	0.221	0.223	0.303	0.237	0.15	0.15	0.15	0.203	0.274	0.3	0.286	0.331
0.221	0.235	0.178	0.288	0.227	0.236	0.207	0.18	0.236	0.233	0.215	0.205	0.176	0.176	0.176	0.156	0.178	0.294	0.227	0.21
0.184	0.171	0.181	0.234	0.189	0.19	0.197	0.172	0.243	0.228	0.188	0.213	0.179	0.179	0.179	0.161	0.181	0.228	0.222	0.184
0.184	0.171	0.181	0.234	0.189	0.19	0.197	0.172	0.243	0.228	0.188	0.213	0.179	0.179	0.179	0.161	0.181	0.228	0.222	0.184
0.184	0.171	0.181	0.234	0.189	0.19	0.197	0.172	0.243	0.228	0.188	0.213	0.179	0.179	0.179	0.161	0.181	0.228	0.222	0.184
0.223	0.24	0.198	0.282	0.209	0.226	0.209	0.202	0.263	0.25	0.234	0.207	0.178	0.178	0.178	0.174	0.198	0.284	0.252	0.233
0.196	0.197	0.179	0.257	0.206	0.208	0.194	0.176	0.242	0.228	0.199	0.208	0.177	0.177	0.177	0.161	0.179	0.243	0.222	0.213
0.294	0.219	0.267	0.223	0.299	0.316	0.244	0.215	0.235	0.238	0.301	0.287	0.208	0.208	0.208	0.209	0.267	0.276	0.287	0.315
0.276	0.249	0.249	0.233	0.274	0.285	0.213	0.179	0.185	0.181	0.272	0.224	0.153	0.153	0.153	0.182	0.249	0.256	0.276	0.231
0.311	0.216	0.3	0.305	0.257	0.318	0.236	0.235	0.235	0.242	0.306	0.273	0.184	0.184	0.184	0.231	0.3	0.319	0.287	0.307
0.36	0.325	0.332	0.342	0.26	0.426	0.318	0.285	0.284	0.286	0.37	0.269	0.187	0.187	0.187	0.274	0.332	0.459	0.362	0.384
0.208	0.26	0.188	0.318	0.208	0.233	0.203	0.176	0.213	0.215	0.211	0.211	0.182	0.182	0.182	0.152	0.188	0.268	0.228	0.211
0.173	0.156	0.168	0.218	0.166	0.152	0.19	0.163	0.188	0.178	0.177	0.214	0.184	0.184	0.184	0.151	0.168	0.206	0.208	0.163
0.173	0.156	0.168	0.218	0.166	0.152	0.19	0.163	0.188	0.178	0.177	0.214	0.184	0.184	0.184	0.151	0.168	0.206	0.208	0.163
0.173	0.156	0.168	0.218	0.166	0.152	0.19	0.163	0.188	0.178	0.177	0.214	0.184	0.184	0.184	0.151	0.168	0.206	0.208	0.163
0.183	0.191	0.158	0.242	0.193	0.173	0.19	0.17	0.193	0.184	0.187	0.219	0.198	0.198	0.198	0.147	0.158	0.22	0.207	0.178
0.215	0.226	0.189	0.27	0.191	0.192	0.205	0.197	0.216	0.207	0.227	0.208	0.183	0.183	0.183	0.167	0.189	0.261	0.241	0.213
0.163	0.161	0.158	0.219	0.161	0.148	0.185	0.158	0.183	0.174	0.167	0.209	0.185	0.185	0.185	0.145	0.158	0.199	0.198	0.159
0.165	0.163	0.16	0.213	0.164	0.146	0.188	0.16	0.186	0.176	0.17	0.212	0.189	0.189	0.189	0.148	0.16	0.201	0.201	0.161
0.22	0.214	0.194	0.266	0.186	0.192	0.21	0.203	0.221	0.212	0.232	0.208	0.183	0.183	0.183	0.172	0.194	0.258	0.241	0.208
0.22	0.214	0.194	0.266	0.186	0.192	0.21	0.203	0.221	0.212	0.232	0.208	0.183	0.183	0.183	0.172	0.194	0.258	0.241	0.208
0.158	0.149	0.153	0.208	0.156	0.144	0.193	0.165	0.19	0.18	0.168	0.205	0.187	0.187	0.187	0.152	0.153	0.2	0.195	0.15
0.185	0.184	0.172	0.238	0.185	0.179	0.192	0.173	0.195	0.186	0.189	0.208	0.18	0.18	0.18	0.157	0.172	0.225	0.213	0.198
0.201	0.225	0.176	0.291	0.205	0.223	0.209	0.197	0.224	0.217	0.217	0.197	0.173	0.173	0.173	0.169	0.176	0.262	0.239	0.208
0.187	0.19	0.163	0.246	0.197	0.172	0.195	0.175	0.197	0.188	0.191	0.218	0.197	0.197	0.197	0.152	0.163	0.223	0.211	0.177
0.352	0.328	0.322	0.477	0.272	0.377	0.304	0.323	0.352	0.345	0.384	0.299	0.241	0.241	0.241	0.261	0.322	0.458	0.404	0.316
0.28	0.254	0.25	0.277	0.307	0.346	0.212	0.211	0.228	0.225	0.271	0.222	0.19	0.19	0.19	0.211	0.25	0.272	0.259	0.268
0.217	0.178	0.222	0.25	0.212	0.208	0.179	0.164	0.189	0.179	0.225	0.279	0.208	0.208	0.208	0.145	0.222	0.218	0.252	0.209
0.107	0.124	0.12	0.166	0.125	0.116	0.175	0.15	0.174	0.163	0.129	0.179	0.2	0.2	0.2	0.134	0.12	0.146	0.163	0.112
0.234	0.269	0.235	0.333	0.208	0.266	0.247	0.256	0.278	0.27	0.258	0.246	0.232	0.232	0.232	0.221	0.235	0.39	0.303	0.252
0.276	0.236	0.342	0.311	0.243	0.262	0.274	0.261	0.295	0.286	0.312	0.327	0.223	0.223	0.223	0.23	0.342	0.387	0.347	0.274
0.268	0.238	0.339	0.304	0.245	0.264	0.27	0.258	0.292	0.283	0.304	0.33	0.225	0.225	0.225	0.226	0.339	0.38	0.344	0.271
0.3	0.295	0.286	0.359	0.285	0.34	0.252	0.232	0.271	0.269	0.309	0.251	0.19	0.19	0.19	0.2	0.286	0.412	0.321	0.289
0.249	0.242	0.267	0.319	0.251	0.248	0.221	0.193	0.216	0.223	0.251	0.236	0.173	0.173	0.173	0.175	0.267	0.323	0.284	0.249
0.298	0.342	0.272	0.439	0.254	0.345	0.234	0.237	0.286	0.28	0.317	0.259	0.203	0.203	0.203	0.185	0.272	0.425	0.361	0.307
0.273	0.272	0.272	0.369	0.271	0.296	0.247	0.246	0.29	0.283	0.301	0.281	0.213	0.213	0.213	0.194	0.272	0.354	0.336	0.268
0.338	0.309	0.303	0.379	0.263	0.368	0.258	0.248	0.276	0.278	0.347	0.28	0.213	0.213	0.213	0.21	0.303	0.433	0.344	0.333
0.328	0.303	0.296	0.359	0.259	0.36	0.245	0.23	0.259	0.261	0.328	0.281	0.212	0.212	0.212	0.198	0.296	0.415	0.321	0.332
0.312	0.306	0.299	0.364	0.289	0.37	0.245	0.23	0.272	0.269	0.321	0.295	0.222	0.222	0.222	0.196	0.299	0.427	0.324	0.322
0.303	0.302	0.281	0.346	0.266	0.355	0.229	0.228	0.258	0.251	0.322	0.295	0.224	0.224	0.224	0.187	0.281	0.402	0.32	0.322
0.275	0.277	0.274	0.367	0.273	0.298	0.244	0.248	0.287	0.28	0.303	0.283	0.215	0.215	0.215	0.196	0.274	0.352	0.333	0.27
0.292	0.351	0.296	0.403	0.287	0.34	0.246	0.245	0.291	0.285	0.321	0.283	0.213	0.213	0.213	0.197	0.296	0.421	0.373	0.298
0.301	0.359	0.297	0.41	0.284	0.34	0.248	0.247	0.292	0.286	0.325	0.276	0.207	0.207	0.207	0.199	0.297	0.431	0.373	0.314
0.301	0.359	0.297	0.41	0.284	0.34	0.248	0.247	0.292	0.286	0.325	0.276	0.207	0.207	0.207	0.199	0.297	0.431	0.373	0.314
0.278	0.28	0.263	0.311	0.296	0.399	0.246	0.215	0.244	0.25	0.284	0.24	0.174	0.174	0.174	0.2	0.263	0.35	0.315	0.323
0.297	0.273	0.268	0.278	0.302	0.392	0.267	0.248	0.262	0.264	0.315	0.254	0.199	0.199	0.199	0.219	0.268	0.334	0.329	0.316
0.191	0.169	0.201	0.169	0.21	0.197	0.113	0.122	0.119	0.126	0.195	0.206	0.086	0.086	0.086	0.118	0.201	0.205	0.19	0.179
0.274	0.287	0.26	0.295	0.302	0.344	0.213	0.199	0.203	0.205	0.276	0.23	0.137	0.137	0.137	0.191	0.26	0.271	0.274	0.317
0.174	0.135	0.141	0.151	0.207	0.204	0.114	0.132	0.121	0.122	0.167	0.17	0.143	0.143	0.143	0.137	0.141	0.124	0.139	0.151
0.281	0.287	0.242	0.389	0.314	0.466	0.196	0.195	0.215	0.212	0.282	0.238	0.167	0.167	0.167	0.178	0.242	0.344	0.276	0.297
0.367	0.257	0.327	0.302	0.282	0.325	0.257	0.232	0.248	0.256	0.348	0.263	0.181	0.181	0.181	0.227	0.327	0.325	0.294	0.348
0.363	0.272	0.384	0.34	0.258	0.288	0.361	0.361	0.364	0.367	0.362	0.271	0.244	0.244	0.244	0.338	0.384	0.406	0.359	0.333
0.286	0.315	0.243	0.336	0.238	0.312	0.217	0.215	0.217	0.223	0.282	0.211	0.171	0.171	0.171	0.201	0.243	0.295	0.264	0.301
0.302	0.288	0.266	0.32	0.301	0.36	0.218	0.197	0.227	0.224	0.284	0.253	0.179	0.179	0.179	0.19	0.266	0.335	0.296	0.295
0.245	0.211	0.223	0.237	0.266	0.26	0.162	0.142	0.158	0.159	0.22	0.21	0.132	0.132	0.132	0.135	0.223	0.231	0.247	0.219
0.302	0.24	0.297	0.294	0.254	0.311	0.24	0.227	0.238	0.24	0.303	0.258	0.169	0.169	0.169	0.215	0.297	0.296	0.295	0.332
0.146	0.148	0.158	0.154	0.236	0.205	0.127	0.137	0.138	0.139	0.152	0.196	0.14	0.14	0.14	0.127	0.158	0.135	0.164	0.154
0.117	0.137	0.106	0.165	0.147	0.119	0.159	0.163	0.153	0.161	0.139	0.148	0.179	0.179	0.179	0.116	0.106	0.141	0.167	0.101
0.334	0.321	0.303	0.402	0.288	0.35	0.266	0.256	0.293	0.29	0.334	0.279	0.21	0.21	0.21	0.22	0.303	0.417	0.323	0.366
0.204	0.2	0.187	0.263	0.199	0.178	0.209	0.189	0.21	0.201	0.207	0.207	0.179	0.179	0.179	0.175	0.187	0.259	0.232	0.202
0.203	0.178	0.185	0.234	0.177	0.181	0.214	0.2	0.226	0.217	0.212	0.219	0.198	0.198	0.198	0.179	0.185	0.24	0.243	0.178
0.194	0.187	0.164	0.235	0.183	0.177	0.203	0.182	0.21	0.201	0.192	0.201	0.185	0.185	0.185	0.166	0.164	0.229	0.218	0.178
0.147	0.162	0.141	0.196	0.162	0.161	0.181	0.171	0.197	0.187	0.168	0.192	0.196	0.196	0.196	0.145	0.141	0.189	0.201	0.145
0.189	0.188	0.164	0.227	0.183	0.174	0.204	0.183	0.211	0.202	0.188	0.202	0.186	0.186	0.186	0.167	0.164	0.226	0.219	0.174
0.187	0.185	0.162	0.225	0.181	0.176	0.201	0.187	0.214	0.205	0.191	0.205	0.189	0.189	0.189	0.164	0.162	0.228	0.221	0.172
0.19	0.184	0.161	0.232	0.179	0.179	0.199	0.185	0.212	0.203	0.194	0.203	0.187	0.187	0.187	0.162	0.161	0.23	0.219	0.175
0.207	0.219	0.181	0.267	0.188	0.201	0.206	0.199	0.218	0.209	0.224	0.199	0.179	0.179	0.179	0.168	0.181	0.263	0.238	0.205
0.21	0.217	0.183	0.266	0.185	0.191	0.209	0.202	0.22	0.212	0.227	0.202	0.181	0.181	0.181	0.171	0.183	0.258	0.241	0.203
0.207	0.219	0.181	0.267	0.188	0.201	0.206	0.199	0.218	0.209	0.224	0.199	0.179	0.179	0.179	0.168	0.181	0.263	0.238	0.205
0.188	0.168	0.179	0.23	0.171	0.168	0.215	0.187	0.21	0.2	0.191	0.213	0.19	0.19	0.19	0.178	0.179	0.221	0.223	0.182
0.208	0.22	0.181	0.264	0.189	0.194	0.207	0.2	0.224	0.215	0.225	0.2	0.179	0.179	0.179	0.169	0.181	0.26	0.239	0.201
0.302	0.253	0.264	0.324	0.274	0.255	0.236	0.235	0.249	0.246	0.318	0.279	0.208	0.208	0.208	0.197	0.264	0.348	0.31	0.261
0.293	0.251	0.256	0.321	0.261	0.269	0.228	0.226	0.246	0.243	0.304	0.259	0.194	0.194	0.194	0.195	0.256	0.34	0.297	0.263
0.161	0.15	0.155	0.21	0.159	0.146	0.197	0.161	0.187	0.177	0.165	0.201	0.183	0.183	0.183	0.155	0.155	0.198	0.192	0.147
0.161	0.151	0.156	0.211	0.159	0.147	0.198	0.162	0.188	0.178	0.166	0.202	0.184	0.184	0.184	0.156	0.156	0.199	0.193	0.148
0.167	0.156	0.163	0.219	0.166	0.147	0.198	0.163	0.188	0.179	0.167	0.202	0.185	0.185	0.185	0.158	0.163	0.203	0.204	0.154
0.167	0.156	0.163	0.219	0.166	0.147	0.198	0.163	0.188	0.179	0.167	0.202	0.185	0.185	0.185	0.158	0.163	0.203	0.204	0.154
0.168	0.157	0.163	0.22	0.167	0.148	0.199	0.164	0.189	0.18	0.167	0.203	0.186	0.186	0.186	0.159	0.163	0.203	0.204	0.154
0.168	0.157	0.163	0.22	0.167	0.148	0.199	0.164	0.189	0.18	0.167	0.203	0.186	0.186	0.186	0.159	0.163	0.203	0.204	0.154
0.175	0.172	0.171	0.238	0.191	0.163	0.206	0.191	0.213	0.204	0.195	0.231	0.21	0.21	0.21	0.162	0.171	0.227	0.231	0.152
0.176	0.159	0.172	0.221	0.169	0.154	0.195	0.16	0.186	0.176	0.175	0.212	0.181	0.181	0.181	0.155	0.172	0.205	0.206	0.161
0.197	0.177	0.195	0.246	0.176	0.176	0.201	0.169	0.192	0.183	0.196	0.218	0.176	0.176	0.176	0.165	0.195	0.227	0.216	0.191
0.172	0.16	0.167	0.218	0.165	0.151	0.189	0.162	0.187	0.178	0.176	0.213	0.183	0.183	0.183	0.15	0.167	0.205	0.207	0.163
0.172	0.16	0.167	0.218	0.165	0.151	0.189	0.162	0.187	0.178	0.176	0.213	0.183	0.183	0.183	0.15	0.167	0.205	0.207	0.163
0.249	0.247	0.235	0.32	0.225	0.257	0.215	0.192	0.215	0.207	0.246	0.271	0.201	0.201	0.201	0.179	0.235	0.284	0.285	0.244
0.277	0.246	0.265	0.307	0.236	0.268	0.27	0.269	0.29	0.282	0.293	0.28	0.275	0.275	0.275	0.244	0.265	0.304	0.306	0.285
0.252	0.185	0.262	0.233	0.185	0.179	0.295	0.287	0.28	0.27	0.266	0.31	0.342	0.342	0.342	0.288	0.262	0.231	0.259	0.247
0.207	0.168	0.2	0.216	0.175	0.188	0.219	0.211	0.23	0.221	0.226	0.243	0.224	0.224	0.224	0.197	0.2	0.243	0.247	0.21
0.186	0.185	0.178	0.22	0.17	0.175	0.194	0.186	0.207	0.198	0.205	0.23	0.224	0.224	0.224	0.169	0.178	0.227	0.22	0.195
0.241	0.248	0.217	0.299	0.274	0.31	0.192	0.206	0.228	0.22	0.277	0.261	0.199	0.199	0.199	0.161	0.217	0.262	0.281	0.274
0.26	0.264	0.225	0.334	0.276	0.309	0.198	0.202	0.23	0.223	0.279	0.26	0.2	0.2	0.2	0.162	0.225	0.303	0.291	0.294
0.258	0.267	0.231	0.328	0.281	0.328	0.208	0.222	0.241	0.234	0.288	0.264	0.205	0.205	0.205	0.18	0.231	0.285	0.296	0.299
0.26	0.273	0.238	0.333	0.282	0.329	0.211	0.224	0.243	0.236	0.29	0.266	0.208	0.208	0.208	0.183	0.238	0.287	0.307	0.301
0.233	0.215	0.222	0.274	0.245	0.235	0.212	0.169	0.202	0.193	0.225	0.267	0.196	0.196	0.196	0.165	0.222	0.265	0.282	0.229
0.232	0.219	0.221	0.273	0.239	0.225	0.205	0.174	0.201	0.192	0.229	0.272	0.201	0.201	0.201	0.164	0.221	0.26	0.281	0.218
0.203	0.207	0.174	0.263	0.214	0.185	0.213	0.187	0.208	0.199	0.206	0.211	0.197	0.197	0.197	0.171	0.174	0.243	0.216	0.182
0.203	0.207	0.174	0.263	0.214	0.185	0.213	0.187	0.208	0.199	0.206	0.211	0.197	0.197	0.197	0.171	0.174	0.243	0.216	0.182
0.21	0.192	0.187	0.243	0.184	0.183	0.21	0.184	0.211	0.202	0.203	0.208	0.18	0.18	0.18	0.175	0.187	0.244	0.228	0.198
0.21	0.192	0.187	0.243	0.184	0.183	0.21	0.184	0.211	0.202	0.203	0.208	0.18	0.18	0.18	0.175	0.187	0.244	0.228	0.198
0.21	0.192	0.187	0.243	0.184	0.183	0.21	0.184	0.211	0.202	0.203	0.208	0.18	0.18	0.18	0.175	0.187	0.244	0.228	0.198
0.301	0.252	0.291	0.306	0.289	0.332	0.257	0.239	0.268	0.26	0.307	0.308	0.217	0.217	0.217	0.23	0.291	0.391	0.32	0.323
0.221	0.128	0.221	0.157	0.229	0.21	0.153	0.172	0.161	0.163	0.225	0.273	0.202	0.202	0.202	0.176	0.221	0.17	0.211	0.217
0.171	0.123	0.18	0.131	0.17	0.182	0.162	0.175	0.17	0.165	0.17	0.235	0.217	0.217	0.217	0.189	0.18	0.142	0.171	0.184
0.255	0.148	0.259	0.201	0.245	0.269	0.204	0.209	0.212	0.207	0.258	0.296	0.216	0.216	0.216	0.217	0.259	0.223	0.256	0.273
0.246	0.139	0.241	0.18	0.235	0.241	0.177	0.196	0.188	0.184	0.249	0.295	0.22	0.22	0.22	0.203	0.241	0.204	0.229	0.252
0.255	0.148	0.259	0.201	0.238	0.269	0.204	0.209	0.212	0.207	0.258	0.296	0.216	0.216	0.216	0.217	0.259	0.223	0.256	0.273
0.166	0.134	0.146	0.15	0.191	0.235	0.148	0.137	0.151	0.153	0.159	0.168	0.141	0.141	0.141	0.144	0.146	0.139	0.166	0.178
0.187	0.157	0.177	0.184	0.193	0.293	0.182	0.165	0.18	0.182	0.185	0.194	0.164	0.164	0.164	0.167	0.177	0.177	0.203	0.22
0.194	0.152	0.184	0.175	0.2	0.279	0.175	0.165	0.174	0.176	0.186	0.187	0.156	0.156	0.156	0.175	0.184	0.17	0.192	0.222
0.216	0.142	0.202	0.187	0.244	0.291	0.153	0.143	0.155	0.156	0.208	0.231	0.147	0.147	0.147	0.15	0.202	0.181	0.208	0.231
0.244	0.162	0.239	0.217	0.246	0.345	0.201	0.185	0.197	0.199	0.241	0.249	0.158	0.158	0.158	0.19	0.239	0.225	0.251	0.267
0.247	0.158	0.243	0.21	0.25	0.328	0.19	0.18	0.187	0.189	0.238	0.238	0.151	0.151	0.151	0.192	0.243	0.214	0.237	0.265
0.192	0.149	0.196	0.164	0.139	0.252	0.212	0.185	0.185	0.187	0.172	0.193	0.179	0.179	0.179	0.21	0.196	0.172	0.197	0.203
0.238	0.162	0.233	0.193	0.175	0.294	0.212	0.203	0.2	0.202	0.228	0.226	0.165	0.165	0.165	0.21	0.233	0.22	0.246	0.251
0.235	0.159	0.229	0.2	0.177	0.281	0.232	0.206	0.203	0.206	0.213	0.222	0.178	0.178	0.178	0.224	0.229	0.205	0.231	0.23
0.241	0.163	0.25	0.204	0.17	0.302	0.223	0.197	0.202	0.204	0.224	0.237	0.168	0.168	0.168	0.213	0.25	0.221	0.255	0.248
0.247	0.193	0.243	0.205	0.184	0.307	0.239	0.199	0.216	0.219	0.225	0.222	0.179	0.179	0.179	0.223	0.243	0.213	0.23	0.254
0.295	0.219	0.261	0.259	0.235	0.25	0.296	0.257	0.307	0.31	0.284	0.303	0.281	0.281	0.281	0.247	0.261	0.277	0.294	0.286
0.291	0.239	0.272	0.285	0.242	0.302	0.298	0.257	0.308	0.311	0.286	0.311	0.285	0.285	0.285	0.24	0.272	0.305	0.319	0.288
0.246	0.198	0.242	0.223	0.197	0.216	0.277	0.244	0.298	0.301	0.243	0.309	0.286	0.286	0.286	0.231	0.242	0.234	0.272	0.252
0.257	0.224	0.247	0.25	0.2	0.231	0.266	0.236	0.286	0.289	0.253	0.302	0.28	0.28	0.28	0.224	0.247	0.251	0.281	0.268
0.357	0.267	0.425	0.325	0.245	0.306	0.347	0.322	0.37	0.379	0.367	0.422	0.321	0.321	0.321	0.294	0.425	0.383	0.392	0.361
0.371	0.28	0.454	0.341	0.251	0.332	0.352	0.327	0.373	0.382	0.382	0.431	0.307	0.307	0.307	0.3	0.454	0.416	0.411	0.385
0.283	0.288	0.267	0.326	0.262	0.402	0.231	0.216	0.253	0.25	0.284	0.225	0.142	0.142	0.142	0.196	0.267	0.369	0.291	0.29
0.343	0.324	0.296	0.435	0.29	0.308	0.271	0.261	0.295	0.292	0.333	0.237	0.17	0.17	0.17	0.244	0.296	0.418	0.317	0.315
0.259	0.2	0.25	0.274	0.25	0.234	0.222	0.195	0.227	0.229	0.25	0.253	0.185	0.185	0.185	0.173	0.25	0.281	0.288	0.222
0.202	0.212	0.238	0.221	0.284	0.268	0.149	0.14	0.146	0.142	0.2	0.233	0.115	0.115	0.115	0.145	0.238	0.212	0.205	0.195
0.15	0.216	0.161	0.194	0.28	0.234	0.152	0.117	0.131	0.127	0.166	0.189	0.123	0.123	0.123	0.106	0.161	0.191	0.21	0.183
0.246	0.269	0.233	0.343	0.32	0.344	0.185	0.189	0.22	0.217	0.248	0.245	0.17	0.17	0.17	0.171	0.233	0.325	0.252	0.283
0.213	0.239	0.242	0.238	0.391	0.285	0.169	0.149	0.153	0.165	0.2	0.224	0.126	0.126	0.126	0.162	0.242	0.243	0.221	0.231
0.257	0.303	0.26	0.297	0.327	0.304	0.202	0.173	0.189	0.195	0.239	0.234	0.14	0.14	0.14	0.176	0.26	0.298	0.253	0.281
0.23	0.221	0.263	0.261	0.214	0.219	0.188	0.149	0.17	0.171	0.211	0.253	0.154	0.154	0.154	0.17	0.263	0.232	0.232	0.4
0.324	0.284	0.327	0.283	0.263	0.276	0.302	0.241	0.269	0.277	0.324	0.294	0.196	0.196	0.196	0.251	0.327	0.333	0.327	0.372
0.296	0.306	0.289	0.294	0.275	0.262	0.261	0.212	0.22	0.228	0.285	0.26	0.168	0.168	0.168	0.227	0.289	0.287	0.283	0.323
0.285	0.342	0.27	0.317	0.379	0.383	0.248	0.217	0.264	0.276	0.282	0.247	0.17	0.17	0.17	0.197	0.27	0.356	0.303	0.311
0.194	0.224	0.176	0.264	0.198	0.202	0.207	0.173	0.208	0.205	0.188	0.211	0.186	0.186	0.186	0.152	0.176	0.26	0.215	0.188
0.195	0.22	0.173	0.276	0.194	0.203	0.203	0.174	0.209	0.206	0.189	0.206	0.181	0.181	0.181	0.148	0.173	0.26	0.216	0.189
0.195	0.22	0.173	0.276	0.194	0.203	0.203	0.174	0.209	0.206	0.189	0.206	0.181	0.181	0.181	0.148	0.173	0.26	0.216	0.189
0.199	0.212	0.183	0.272	0.194	0.207	0.203	0.174	0.209	0.206	0.193	0.206	0.175	0.175	0.175	0.154	0.183	0.264	0.221	0.193
0.199	0.212	0.183	0.272	0.194	0.207	0.203	0.174	0.209	0.206	0.193	0.206	0.175	0.175	0.175	0.154	0.183	0.264	0.221	0.193
0.285	0.27	0.246	0.34	0.269	0.315	0.234	0.224	0.251	0.244	0.291	0.268	0.214	0.214	0.214	0.199	0.246	0.339	0.303	0.279
0.289	0.26	0.248	0.35	0.263	0.303	0.246	0.229	0.253	0.245	0.29	0.261	0.214	0.214	0.214	0.209	0.248	0.336	0.298	0.287
0.28	0.27	0.242	0.343	0.26	0.319	0.23	0.215	0.251	0.244	0.281	0.258	0.204	0.204	0.204	0.195	0.242	0.35	0.302	0.279
0.292	0.263	0.251	0.345	0.261	0.297	0.254	0.237	0.266	0.258	0.293	0.264	0.222	0.222	0.222	0.217	0.251	0.343	0.301	0.285
0.285	0.261	0.244	0.347	0.254	0.3	0.247	0.23	0.259	0.251	0.286	0.262	0.22	0.22	0.22	0.21	0.244	0.337	0.294	0.283
0.199	0.142	0.176	0.183	0.199	0.239	0.145	0.164	0.148	0.15	0.197	0.186	0.163	0.163	0.163	0.165	0.176	0.149	0.18	0.18
0.238	0.237	0.251	0.244	0.263	0.248	0.216	0.19	0.217	0.213	0.224	0.247	0.146	0.146	0.146	0.181	0.251	0.261	0.255	0.228
0.236	0.249	0.249	0.251	0.261	0.246	0.214	0.188	0.22	0.211	0.222	0.251	0.151	0.151	0.151	0.179	0.249	0.268	0.253	0.231
0.224	0.221	0.249	0.233	0.267	0.242	0.214	0.187	0.203	0.199	0.216	0.251	0.149	0.149	0.149	0.177	0.249	0.244	0.259	0.211
0.204	0.218	0.233	0.235	0.276	0.248	0.191	0.158	0.172	0.174	0.192	0.24	0.137	0.137	0.137	0.153	0.233	0.229	0.234	0.202
0.225	0.222	0.25	0.234	0.262	0.238	0.215	0.188	0.204	0.2	0.217	0.253	0.149	0.149	0.149	0.178	0.25	0.244	0.26	0.212
0.196	0.233	0.222	0.24	0.264	0.254	0.181	0.149	0.164	0.16	0.184	0.235	0.134	0.134	0.134	0.143	0.222	0.218	0.23	0.209
0.269	0.31	0.277	0.316	0.296	0.306	0.24	0.189	0.247	0.244	0.247	0.228	0.15	0.15	0.15	0.182	0.277	0.343	0.283	0.379
0.275	0.321	0.263	0.313	0.464	0.353	0.23	0.213	0.258	0.255	0.271	0.25	0.164	0.164	0.164	0.192	0.263	0.35	0.284	0.264
0.237	0.245	0.262	0.252	0.291	0.256	0.235	0.203	0.233	0.23	0.234	0.24	0.144	0.144	0.144	0.196	0.262	0.289	0.275	0.253
0.25	0.287	0.258	0.294	0.257	0.288	0.239	0.183	0.237	0.229	0.238	0.226	0.146	0.146	0.146	0.181	0.258	0.316	0.27	0.373
0.243	0.277	0.25	0.294	0.324	0.365	0.224	0.194	0.224	0.22	0.24	0.259	0.168	0.168	0.168	0.181	0.25	0.292	0.274	0.283
0.267	0.28	0.248	0.318	0.259	0.304	0.245	0.215	0.253	0.25	0.253	0.232	0.196	0.196	0.196	0.215	0.248	0.31	0.277	0.301
0.273	0.271	0.253	0.307	0.248	0.286	0.257	0.225	0.265	0.261	0.258	0.238	0.207	0.207	0.207	0.227	0.253	0.303	0.283	0.303
0.286	0.287	0.265	0.365	0.26	0.296	0.264	0.237	0.274	0.266	0.273	0.257	0.216	0.216	0.216	0.228	0.265	0.353	0.299	0.312
0.225	0.274	0.188	0.33	0.216	0.243	0.197	0.176	0.212	0.213	0.227	0.215	0.182	0.182	0.182	0.148	0.188	0.287	0.239	0.226
0.306	0.348	0.291	0.386	0.271	0.288	0.24	0.254	0.271	0.268	0.326	0.264	0.209	0.209	0.209	0.209	0.291	0.357	0.343	0.271
0.283	0.216	0.271	0.239	0.18	0.255	0.282	0.263	0.286	0.283	0.294	0.24	0.211	0.211	0.211	0.249	0.271	0.298	0.282	0.276
0.292	0.36	0.283	0.429	0.266	0.329	0.244	0.243	0.282	0.276	0.317	0.26	0.189	0.189	0.189	0.198	0.283	0.399	0.357	0.297
0.31	0.312	0.294	0.426	0.297	0.363	0.236	0.253	0.292	0.29	0.315	0.253	0.188	0.188	0.188	0.219	0.294	0.396	0.309	0.337
0.317	0.323	0.288	0.339	0.259	0.398	0.273	0.252	0.264	0.261	0.332	0.257	0.192	0.192	0.192	0.229	0.288	0.398	0.354	0.327
0.352	0.39	0.314	0.505	0.272	0.386	0.283	0.261	0.316	0.311	0.352	0.251	0.191	0.191	0.191	0.225	0.314	0.514	0.375	0.314
0.178	0.202	0.174	0.255	0.192	0.201	0.2	0.187	0.217	0.209	0.195	0.21	0.183	0.183	0.183	0.161	0.174	0.236	0.233	0.191
0.343	0.318	0.337	0.383	0.312	0.373	0.296	0.291	0.334	0.332	0.379	0.325	0.254	0.254	0.254	0.244	0.337	0.466	0.385	0.365
0.222	0.206	0.252	0.254	0.223	0.226	0.181	0.173	0.19	0.186	0.209	0.269	0.18	0.18	0.18	0.175	0.252	0.258	0.225	0.239
0.216	0.214	0.244	0.265	0.227	0.234	0.175	0.167	0.184	0.186	0.203	0.24	0.154	0.154	0.154	0.168	0.244	0.26	0.218	0.238
0.255	0.252	0.236	0.266	0.308	0.336	0.216	0.208	0.242	0.228	0.257	0.243	0.214	0.214	0.214	0.202	0.236	0.281	0.266	0.275
0.126	0.144	0.141	0.193	0.157	0.131	0.189	0.18	0.199	0.188	0.158	0.216	0.234	0.234	0.234	0.145	0.141	0.174	0.192	0.125
0.183	0.204	0.175	0.25	0.188	0.177	0.208	0.218	0.231	0.222	0.222	0.212	0.218	0.218	0.218	0.167	0.175	0.235	0.237	0.178
0.171	0.197	0.178	0.247	0.206	0.204	0.193	0.203	0.217	0.208	0.209	0.215	0.215	0.215	0.215	0.152	0.178	0.245	0.224	0.185
0.201	0.254	0.209	0.314	0.23	0.235	0.242	0.23	0.271	0.257	0.226	0.258	0.269	0.269	0.269	0.19	0.209	0.347	0.283	0.212
0.244	0.278	0.255	0.342	0.269	0.275	0.228	0.212	0.255	0.243	0.268	0.312	0.256	0.256	0.256	0.176	0.255	0.377	0.332	0.257
0.278	0.275	0.259	0.315	0.259	0.29	0.257	0.226	0.264	0.261	0.263	0.238	0.201	0.201	0.201	0.228	0.259	0.311	0.288	0.307
0.333	0.391	0.292	0.455	0.31	0.452	0.253	0.241	0.291	0.289	0.337	0.248	0.182	0.182	0.182	0.204	0.292	0.44	0.339	0.376
0.383	0.284	0.321	0.33	0.308	0.349	0.264	0.223	0.249	0.256	0.358	0.257	0.177	0.177	0.177	0.218	0.321	0.354	0.312	0.374
0.324	0.324	0.294	0.4	0.268	0.324	0.277	0.254	0.302	0.299	0.32	0.304	0.277	0.277	0.277	0.226	0.294	0.395	0.326	0.341
0.311	0.301	0.298	0.392	0.275	0.317	0.275	0.242	0.288	0.285	0.298	0.313	0.285	0.285	0.285	0.225	0.298	0.38	0.305	0.329
0.322	0.315	0.297	0.396	0.27	0.327	0.279	0.252	0.296	0.293	0.314	0.307	0.279	0.279	0.279	0.227	0.297	0.395	0.325	0.34
0.34	0.342	0.298	0.424	0.282	0.353	0.259	0.243	0.293	0.291	0.344	0.307	0.245	0.245	0.245	0.21	0.298	0.433	0.35	0.379
0.295	0.272	0.277	0.354	0.238	0.315	0.231	0.226	0.255	0.253	0.313	0.3	0.251	0.251	0.251	0.204	0.277	0.374	0.316	0.344
0.232	0.193	0.221	0.247	0.217	0.279	0.171	0.18	0.185	0.187	0.25	0.221	0.162	0.162	0.162	0.164	0.221	0.233	0.27	0.258
0.085	0.098	0.096	0.125	0.091	0.099	0.128	0.117	0.127	0.122	0.093	0.117	0.143	0.143	0.143	0.112	0.096	0.132	0.111	0.113
0.06	0.091	0.067	0.127	0.081	0.092	0.103	0.113	0.13	0.119	0.084	0.12	0.148	0.148	0.148	0.082	0.067	0.103	0.108	0.1
0.332	0.296	0.292	0.362	0.244	0.355	0.246	0.228	0.278	0.276	0.328	0.223	0.149	0.149	0.149	0.206	0.292	0.406	0.33	0.341
0.304	0.251	0.294	0.331	0.226	0.303	0.24	0.235	0.265	0.263	0.318	0.321	0.268	0.268	0.268	0.216	0.294	0.357	0.33	0.346
0.201	0.248	0.19	0.318	0.192	0.242	0.199	0.197	0.224	0.216	0.212	0.197	0.179	0.179	0.179	0.17	0.19	0.28	0.243	0.225
0.204	0.252	0.189	0.322	0.195	0.241	0.203	0.202	0.228	0.22	0.216	0.202	0.183	0.183	0.183	0.169	0.189	0.283	0.246	0.224
0.173	0.156	0.168	0.218	0.166	0.152	0.19	0.163	0.188	0.178	0.177	0.214	0.184	0.184	0.184	0.151	0.168	0.206	0.208	0.163
0.173	0.156	0.168	0.218	0.166	0.152	0.19	0.163	0.188	0.178	0.177	0.214	0.184	0.184	0.184	0.151	0.168	0.206	0.208	0.163
0.09	0.084	0.102	0.112	0.09	0.068	0.137	0.125	0.141	0.129	0.103	0.174	0.207	0.207	0.207	0.121	0.102	0.101	0.117	0.081
0.19	0.157	0.18	0.167	0.225	0.217	0.133	0.144	0.137	0.139	0.188	0.199	0.148	0.148	0.148	0.152	0.18	0.138	0.165	0.189
0.258	0.175	0.242	0.233	0.261	0.356	0.205	0.19	0.201	0.203	0.255	0.251	0.165	0.165	0.165	0.195	0.242	0.243	0.253	0.275
0.123	0.109	0.119	0.115	0.16	0.164	0.095	0.113	0.105	0.107	0.124	0.154	0.132	0.132	0.132	0.117	0.119	0.087	0.114	0.122
0.078	0.06	0.103	0.087	0.077	0.063	0.093	0.096	0.104	0.091	0.081	0.155	0.186	0.186	0.186	0.105	0.103	0.098	0.078	0.081
0.24	0.265	0.227	0.323	0.237	0.267	0.248	0.213	0.268	0.256	0.241	0.242	0.223	0.223	0.223	0.189	0.227	0.374	0.297	0.24
0.325	0.277	0.293	0.345	0.273	0.282	0.259	0.253	0.296	0.289	0.321	0.292	0.23	0.23	0.23	0.211	0.293	0.432	0.356	0.286
0.28	0.262	0.284	0.328	0.241	0.255	0.289	0.262	0.308	0.3	0.281	0.262	0.239	0.239	0.239	0.245	0.284	0.404	0.326	0.248
0.158	0.19	0.19	0.184	0.232	0.223	0.154	0.124	0.126	0.122	0.174	0.201	0.094	0.094	0.094	0.113	0.19	0.182	0.215	0.164
0.245	0.284	0.233	0.312	0.302	0.294	0.158	0.165	0.201	0.194	0.243	0.238	0.16	0.16	0.16	0.147	0.233	0.312	0.238	0.237
0.286	0.302	0.271	0.387	0.302	0.359	0.216	0.219	0.262	0.255	0.278	0.26	0.191	0.191	0.191	0.201	0.271	0.363	0.277	0.292
0.296	0.303	0.282	0.385	0.303	0.354	0.228	0.231	0.273	0.266	0.292	0.258	0.191	0.191	0.191	0.21	0.282	0.374	0.287	0.293
0.294	0.335	0.268	0.397	0.323	0.375	0.207	0.21	0.255	0.248	0.286	0.253	0.183	0.183	0.183	0.189	0.268	0.374	0.281	0.299
0.319	0.282	0.31	0.372	0.309	0.402	0.274	0.268	0.298	0.296	0.325	0.3	0.222	0.222	0.222	0.244	0.31	0.381	0.332	0.349
0.293	0.284	0.277	0.325	0.324	0.385	0.254	0.248	0.286	0.278	0.294	0.242	0.199	0.199	0.199	0.234	0.277	0.34	0.307	0.305
0.199	0.256	0.198	0.318	0.199	0.249	0.197	0.196	0.223	0.22	0.215	0.211	0.182	0.182	0.182	0.167	0.198	0.287	0.246	0.206
0.293	0.255	0.272	0.321	0.236	0.324	0.233	0.211	0.236	0.238	0.294	0.281	0.216	0.216	0.216	0.189	0.272	0.345	0.297	0.276
0.28	0.244	0.273	0.33	0.248	0.321	0.246	0.208	0.243	0.25	0.276	0.255	0.191	0.191	0.191	0.192	0.273	0.35	0.294	0.278
0.212	0.271	0.201	0.255	0.293	0.368	0.195	0.199	0.233	0.219	0.234	0.216	0.179	0.179	0.179	0.18	0.201	0.283	0.253	0.282
0.161	0.246	0.146	0.236	0.193	0.231	0.138	0.145	0.178	0.17	0.165	0.161	0.167	0.167	0.167	0.123	0.146	0.205	0.174	0.206
0.279	0.362	0.241	0.395	0.284	0.394	0.19	0.182	0.231	0.233	0.283	0.217	0.152	0.152	0.152	0.153	0.241	0.433	0.282	0.323
0.335	0.255	0.332	0.333	0.251	0.24	0.272	0.315	0.335	0.326	0.363	0.348	0.265	0.265	0.265	0.258	0.332	0.367	0.354	0.335
0.332	0.253	0.329	0.331	0.254	0.238	0.27	0.319	0.338	0.329	0.366	0.352	0.268	0.268	0.268	0.255	0.329	0.369	0.357	0.332
0.36	0.282	0.329	0.349	0.278	0.279	0.284	0.301	0.332	0.324	0.381	0.338	0.254	0.254	0.254	0.254	0.329	0.389	0.356	0.337
0.345	0.307	0.316	0.35	0.273	0.262	0.284	0.3	0.335	0.327	0.371	0.317	0.243	0.243	0.243	0.243	0.316	0.394	0.368	0.335
0.342	0.305	0.313	0.348	0.276	0.261	0.282	0.303	0.337	0.329	0.374	0.32	0.247	0.247	0.247	0.241	0.313	0.396	0.37	0.332
0.072	0.092	0.094	0.115	0.101	0.089	0.09	0.107	0.119	0.108	0.09	0.13	0.151	0.151	0.151	0.092	0.094	0.111	0.093	0.09
0.237	0.351	0.23	0.342	0.214	0.275	0.196	0.221	0.243	0.24	0.256	0.19	0.16	0.16	0.16	0.179	0.23	0.326	0.267	0.226
0.289	0.349	0.254	0.384	0.284	0.345	0.222	0.21	0.246	0.237	0.286	0.24	0.167	0.167	0.167	0.179	0.254	0.423	0.318	0.287
0.185	0.14	0.232	0.178	0.184	0.154	0.15	0.132	0.128	0.135	0.172	0.25	0.134	0.134	0.134	0.154	0.232	0.164	0.196	0.196
0.33	0.235	0.286	0.295	0.274	0.32	0.222	0.231	0.231	0.233	0.325	0.231	0.161	0.161	0.161	0.209	0.286	0.342	0.291	0.284
0.203	0.258	0.206	0.315	0.199	0.244	0.202	0.195	0.221	0.218	0.214	0.205	0.176	0.176	0.176	0.173	0.206	0.292	0.245	0.205
0.297	0.314	0.275	0.342	0.263	0.293	0.286	0.256	0.295	0.282	0.292	0.273	0.235	0.235	0.235	0.241	0.275	0.336	0.337	0.324
0.296	0.311	0.269	0.343	0.295	0.356	0.218	0.199	0.226	0.227	0.292	0.277	0.207	0.207	0.207	0.18	0.269	0.368	0.282	0.31
0.364	0.331	0.313	0.402	0.292	0.385	0.273	0.241	0.288	0.286	0.351	0.26	0.199	0.199	0.199	0.223	0.313	0.487	0.337	0.339
0.326	0.35	0.284	0.406	0.318	0.39	0.272	0.252	0.31	0.304	0.33	0.256	0.215	0.215	0.215	0.219	0.284	0.478	0.343	0.29
0.361	0.307	0.32	0.401	0.253	0.378	0.276	0.285	0.303	0.305	0.361	0.256	0.19	0.19	0.19	0.249	0.32	0.429	0.363	0.341
0.384	0.333	0.328	0.406	0.279	0.36	0.271	0.283	0.304	0.297	0.397	0.301	0.233	0.233	0.233	0.246	0.328	0.484	0.336	0.36
0.326	0.292	0.312	0.326	0.305	0.33	0.265	0.234	0.271	0.268	0.331	0.286	0.203	0.203	0.203	0.22	0.312	0.442	0.333	0.336
0.241	0.24	0.259	0.274	0.218	0.404	0.245	0.222	0.248	0.245	0.253	0.239	0.192	0.192	0.192	0.205	0.259	0.285	0.276	0.295
0.319	0.299	0.31	0.316	0.261	0.422	0.28	0.239	0.27	0.267	0.319	0.249	0.185	0.185	0.185	0.226	0.31	0.424	0.336	0.329
0.304	0.337	0.305	0.37	0.284	0.349	0.255	0.234	0.256	0.254	0.31	0.29	0.205	0.205	0.205	0.221	0.305	0.407	0.331	0.382
0.201	0.202	0.199	0.207	0.273	0.254	0.165	0.136	0.137	0.132	0.216	0.196	0.095	0.095	0.095	0.127	0.199	0.212	0.222	0.173
0.342	0.287	0.315	0.312	0.274	0.449	0.286	0.279	0.284	0.281	0.365	0.279	0.202	0.202	0.202	0.253	0.315	0.355	0.328	0.404
0.326	0.326	0.328	0.408	0.284	0.363	0.261	0.265	0.284	0.286	0.336	0.295	0.219	0.219	0.219	0.239	0.328	0.414	0.347	0.382
0.312	0.288	0.297	0.337	0.27	0.337	0.259	0.241	0.245	0.252	0.318	0.274	0.193	0.193	0.193	0.221	0.297	0.386	0.331	0.333
0.309	0.316	0.31	0.354	0.264	0.329	0.253	0.237	0.255	0.252	0.315	0.289	0.206	0.206	0.206	0.228	0.31	0.372	0.327	0.369
0.287	0.218	0.259	0.222	0.298	0.316	0.243	0.213	0.234	0.236	0.295	0.293	0.213	0.213	0.213	0.206	0.259	0.28	0.286	0.315
0.271	0.338	0.238	0.349	0.315	0.44	0.208	0.189	0.213	0.21	0.276	0.189	0.133	0.133	0.133	0.178	0.238	0.359	0.288	0.299
0.28	0.334	0.253	0.33	0.32	0.386	0.23	0.213	0.238	0.24	0.281	0.25	0.175	0.175	0.175	0.187	0.253	0.358	0.284	0.311
0.299	0.31	0.3	0.37	0.307	0.376	0.257	0.243	0.289	0.282	0.309	0.295	0.225	0.225	0.225	0.216	0.3	0.451	0.342	0.354
0.315	0.342	0.288	0.388	0.311	0.443	0.263	0.238	0.287	0.284	0.315	0.262	0.199	0.199	0.199	0.207	0.288	0.432	0.353	0.363
0.335	0.308	0.315	0.402	0.276	0.435	0.276	0.25	0.297	0.294	0.331	0.321	0.253	0.253	0.253	0.222	0.315	0.44	0.329	0.365
0.316	0.292	0.262	0.322	0.275	0.403	0.255	0.234	0.261	0.263	0.316	0.229	0.173	0.173	0.173	0.209	0.262	0.361	0.319	0.355
0.309	0.338	0.297	0.38	0.313	0.407	0.253	0.239	0.283	0.272	0.314	0.274	0.2	0.2	0.2	0.209	0.297	0.41	0.321	0.353
0.352	0.295	0.317	0.322	0.422	0.404	0.291	0.268	0.289	0.291	0.357	0.279	0.205	0.205	0.205	0.256	0.317	0.399	0.338	0.336
0.34	0.269	0.308	0.257	0.257	0.333	0.273	0.249	0.278	0.275	0.346	0.272	0.209	0.209	0.209	0.24	0.308	0.349	0.321	0.356
0.367	0.281	0.315	0.288	0.238	0.342	0.288	0.265	0.297	0.294	0.361	0.271	0.201	0.201	0.201	0.252	0.315	0.386	0.337	0.35
0.315	0.245	0.285	0.299	0.296	0.297	0.292	0.264	0.308	0.317	0.316	0.326	0.249	0.249	0.249	0.228	0.285	0.34	0.336	0.328
0.306	0.243	0.276	0.297	0.287	0.295	0.282	0.255	0.299	0.308	0.307	0.323	0.246	0.246	0.246	0.219	0.276	0.338	0.328	0.319
0.429	0.299	0.357	0.312	0.252	0.354	0.317	0.29	0.323	0.326	0.41	0.295	0.226	0.226	0.226	0.279	0.357	0.424	0.37	0.392
0.286	0.269	0.285	0.328	0.289	0.337	0.229	0.223	0.243	0.23	0.277	0.267	0.178	0.178	0.178	0.212	0.285	0.352	0.285	0.265
0.283	0.244	0.257	0.311	0.327	0.318	0.25	0.234	0.271	0.273	0.293	0.244	0.197	0.197	0.197	0.209	0.257	0.413	0.301	0.294
0.316	0.292	0.262	0.322	0.275	0.403	0.255	0.234	0.261	0.263	0.316	0.229	0.173	0.173	0.173	0.209	0.262	0.361	0.319	0.355
0.297	0.217	0.297	0.276	0.253	0.302	0.251	0.218	0.22	0.227	0.292	0.218	0.14	0.14	0.14	0.219	0.297	0.279	0.296	0.316
0.315	0.257	0.328	0.289	0.264	0.381	0.274	0.251	0.294	0.286	0.321	0.284	0.198	0.198	0.198	0.243	0.328	0.383	0.333	0.388
0.309	0.278	0.29	0.313	0.324	0.473	0.253	0.227	0.274	0.261	0.315	0.252	0.17	0.17	0.17	0.207	0.29	0.381	0.313	0.359
0.309	0.286	0.326	0.305	0.263	0.356	0.284	0.251	0.293	0.285	0.315	0.267	0.178	0.178	0.178	0.243	0.326	0.381	0.327	0.38
0.325	0.273	0.333	0.309	0.258	0.367	0.284	0.261	0.293	0.285	0.331	0.272	0.18	0.18	0.18	0.254	0.333	0.383	0.333	0.388
0.233	0.288	0.224	0.303	0.296	0.433	0.22	0.218	0.254	0.246	0.263	0.218	0.184	0.184	0.184	0.18	0.224	0.336	0.286	0.261
0.298	0.32	0.28	0.373	0.263	0.343	0.232	0.231	0.271	0.273	0.303	0.24	0.175	0.175	0.175	0.201	0.28	0.412	0.322	0.371
0.297	0.309	0.273	0.338	0.311	0.374	0.272	0.241	0.296	0.293	0.317	0.251	0.187	0.187	0.187	0.202	0.273	0.385	0.343	0.345
0.249	0.197	0.246	0.229	0.23	0.325	0.237	0.213	0.241	0.232	0.251	0.272	0.219	0.219	0.219	0.207	0.246	0.308	0.26	0.283
0.261	0.231	0.281	0.279	0.297	0.381	0.251	0.21	0.243	0.234	0.248	0.256	0.179	0.179	0.179	0.21	0.281	0.326	0.297	0.29
0.275	0.211	0.297	0.248	0.213	0.288	0.291	0.284	0.313	0.304	0.287	0.291	0.257	0.257	0.257	0.278	0.297	0.33	0.312	0.315
0.295	0.269	0.295	0.305	0.314	0.416	0.256	0.224	0.253	0.245	0.3	0.295	0.196	0.196	0.196	0.203	0.295	0.383	0.313	0.311
0.291	0.257	0.291	0.27	0.328	0.4	0.235	0.207	0.228	0.22	0.287	0.29	0.189	0.189	0.189	0.195	0.291	0.352	0.295	0.288
0.32	0.298	0.328	0.3	0.266	0.307	0.283	0.259	0.303	0.295	0.325	0.3	0.204	0.204	0.204	0.251	0.328	0.389	0.328	0.384
0.341	0.255	0.332	0.277	0.241	0.319	0.284	0.259	0.278	0.269	0.346	0.271	0.177	0.177	0.177	0.264	0.332	0.367	0.321	0.379
0.3	0.278	0.29	0.305	0.325	0.451	0.257	0.23	0.273	0.261	0.311	0.246	0.162	0.162	0.162	0.21	0.29	0.366	0.309	0.366
0.226	0.244	0.232	0.275	0.253	0.396	0.234	0.199	0.238	0.224	0.238	0.227	0.185	0.185	0.185	0.186	0.232	0.318	0.257	0.28
0.305	0.278	0.28	0.306	0.331	0.476	0.248	0.221	0.264	0.252	0.311	0.247	0.164	0.164	0.164	0.201	0.28	0.37	0.309	0.356
0.306	0.321	0.297	0.329	0.268	0.363	0.272	0.252	0.272	0.265	0.316	0.242	0.166	0.166	0.166	0.245	0.297	0.407	0.318	0.358
0.395	0.275	0.378	0.299	0.26	0.332	0.315	0.297	0.339	0.331	0.399	0.371	0.268	0.268	0.268	0.293	0.378	0.403	0.357	0.391
0.306	0.229	0.318	0.29	0.259	0.309	0.296	0.273	0.321	0.318	0.302	0.32	0.237	0.237	0.237	0.249	0.318	0.393	0.35	0.317
0.27	0.252	0.257	0.273	0.283	0.424	0.228	0.211	0.247	0.234	0.266	0.238	0.182	0.182	0.182	0.194	0.257	0.314	0.284	0.278
0.243	0.25	0.266	0.252	0.304	0.318	0.22	0.191	0.22	0.211	0.24	0.264	0.176	0.176	0.176	0.184	0.266	0.323	0.273	0.282
0.242	0.249	0.265	0.259	0.286	0.312	0.23	0.206	0.244	0.236	0.249	0.257	0.17	0.17	0.17	0.188	0.265	0.33	0.287	0.291
0.327	0.268	0.308	0.344	0.286	0.455	0.287	0.244	0.286	0.278	0.332	0.281	0.197	0.197	0.197	0.225	0.308	0.387	0.33	0.383
0.285	0.231	0.313	0.277	0.237	0.262	0.279	0.26	0.316	0.313	0.286	0.308	0.222	0.222	0.222	0.234	0.313	0.383	0.331	0.288
0.247	0.245	0.238	0.271	0.28	0.43	0.225	0.197	0.214	0.202	0.249	0.234	0.183	0.183	0.183	0.184	0.238	0.321	0.262	0.275
0.283	0.251	0.309	0.296	0.246	0.352	0.26	0.226	0.291	0.283	0.274	0.299	0.205	0.205	0.205	0.222	0.309	0.345	0.302	0.325
0.317	0.242	0.301	0.285	0.288	0.401	0.26	0.236	0.272	0.264	0.322	0.271	0.179	0.179	0.179	0.221	0.301	0.348	0.299	0.377
0.384	0.306	0.39	0.315	0.263	0.376	0.295	0.266	0.307	0.31	0.378	0.352	0.24	0.24	0.24	0.25	0.39	0.426	0.37	0.367
0.337	0.265	0.409	0.315	0.254	0.357	0.304	0.277	0.322	0.319	0.342	0.386	0.26	0.26	0.26	0.265	0.409	0.399	0.375	0.371
0.297	0.272	0.317	0.281	0.266	0.312	0.272	0.245	0.255	0.251	0.31	0.291	0.193	0.193	0.193	0.242	0.317	0.327	0.313	0.369
0.304	0.283	0.292	0.278	0.246	0.303	0.28	0.241	0.262	0.259	0.316	0.273	0.191	0.191	0.191	0.231	0.292	0.336	0.314	0.35
0.223	0.225	0.246	0.262	0.208	0.267	0.269	0.223	0.258	0.249	0.226	0.262	0.231	0.231	0.231	0.232	0.246	0.274	0.272	0.292
0.275	0.242	0.315	0.273	0.295	0.292	0.267	0.242	0.289	0.286	0.276	0.291	0.2	0.2	0.2	0.232	0.315	0.355	0.317	0.294
0.291	0.291	0.28	0.298	0.269	0.407	0.268	0.235	0.274	0.261	0.307	0.235	0.165	0.165	0.165	0.22	0.28	0.372	0.314	0.358
0.249	0.22	0.293	0.236	0.229	0.253	0.243	0.217	0.268	0.259	0.251	0.3	0.203	0.203	0.203	0.217	0.293	0.323	0.276	0.29
0.245	0.265	0.279	0.273	0.262	0.306	0.25	0.221	0.289	0.275	0.257	0.266	0.18	0.18	0.18	0.204	0.279	0.345	0.3	0.314
0.291	0.238	0.327	0.269	0.267	0.33	0.261	0.236	0.284	0.275	0.298	0.33	0.219	0.219	0.219	0.232	0.327	0.351	0.296	0.315
0.309	0.276	0.322	0.309	0.261	0.392	0.271	0.259	0.287	0.279	0.325	0.282	0.198	0.198	0.198	0.245	0.322	0.358	0.328	0.384
0.315	0.263	0.299	0.313	0.266	0.433	0.288	0.237	0.261	0.253	0.325	0.276	0.192	0.192	0.192	0.222	0.299	0.375	0.318	0.373
0.32	0.246	0.316	0.296	0.286	0.403	0.27	0.241	0.281	0.273	0.325	0.275	0.185	0.185	0.185	0.226	0.316	0.363	0.307	0.385
0.305	0.29	0.278	0.297	0.231	0.345	0.26	0.226	0.256	0.253	0.306	0.265	0.191	0.191	0.191	0.21	0.278	0.355	0.324	0.332
0.3	0.269	0.318	0.318	0.268	0.373	0.284	0.239	0.289	0.28	0.306	0.313	0.212	0.212	0.212	0.224	0.318	0.385	0.324	0.337
0.322	0.277	0.324	0.302	0.246	0.318	0.29	0.259	0.272	0.264	0.328	0.265	0.173	0.173	0.173	0.258	0.324	0.383	0.336	0.4
0.272	0.334	0.289	0.375	0.293	0.306	0.21	0.213	0.244	0.241	0.265	0.236	0.162	0.162	0.162	0.195	0.289	0.341	0.289	0.288
0.272	0.334	0.289	0.375	0.293	0.306	0.21	0.213	0.244	0.241	0.265	0.236	0.162	0.162	0.162	0.195	0.289	0.341	0.289	0.288
0.266	0.302	0.274	0.373	0.297	0.389	0.21	0.213	0.232	0.229	0.267	0.252	0.178	0.178	0.178	0.193	0.274	0.35	0.284	0.274
0.266	0.302	0.274	0.373	0.297	0.389	0.21	0.213	0.232	0.229	0.267	0.252	0.178	0.178	0.178	0.193	0.274	0.35	0.284	0.274
0.229	0.267	0.245	0.301	0.26	0.277	0.189	0.192	0.206	0.202	0.226	0.252	0.172	0.172	0.172	0.174	0.245	0.298	0.263	0.234
0.229	0.267	0.245	0.301	0.26	0.277	0.189	0.192	0.206	0.202	0.226	0.252	0.172	0.172	0.172	0.174	0.245	0.298	0.263	0.234
0.28	0.265	0.259	0.374	0.249	0.3	0.221	0.205	0.235	0.227	0.267	0.235	0.172	0.172	0.172	0.183	0.259	0.345	0.299	0.265
0.28	0.265	0.259	0.374	0.249	0.3	0.221	0.205	0.235	0.227	0.267	0.235	0.172	0.172	0.172	0.183	0.259	0.345	0.299	0.265
0.319	0.32	0.334	0.444	0.289	0.39	0.26	0.29	0.319	0.317	0.341	0.277	0.222	0.222	0.222	0.245	0.334	0.461	0.347	0.312
0.319	0.32	0.334	0.444	0.289	0.39	0.26	0.29	0.319	0.317	0.341	0.277	0.222	0.222	0.222	0.245	0.334	0.461	0.347	0.312
0.21	0.153	0.194	0.154	0.197	0.191	0.185	0.19	0.183	0.185	0.201	0.207	0.195	0.195	0.195	0.206	0.194	0.158	0.189	0.195
0.213	0.155	0.198	0.151	0.179	0.215	0.222	0.178	0.179	0.181	0.191	0.178	0.161	0.161	0.161	0.211	0.198	0.168	0.186	0.186
0.3	0.282	0.258	0.314	0.263	0.313	0.204	0.183	0.201	0.202	0.286	0.192	0.122	0.122	0.122	0.186	0.258	0.307	0.252	0.322
0.316	0.424	0.265	0.472	0.302	0.425	0.231	0.225	0.279	0.28	0.328	0.247	0.184	0.184	0.184	0.18	0.265	0.515	0.333	0.352
0.257	0.311	0.26	0.387	0.286	0.312	0.222	0.221	0.255	0.248	0.297	0.244	0.175	0.175	0.175	0.167	0.26	0.387	0.339	0.265
0.257	0.311	0.26	0.387	0.286	0.312	0.222	0.221	0.255	0.248	0.297	0.244	0.175	0.175	0.175	0.167	0.26	0.387	0.339	0.265

## Sheet: Panel d
C7	C8	C9	C10	C11	C12	C13	C14	C15	C16	C17	C18	C19	C20	C1	C2	C3	C4	C5	C6
0.255	0.259	0.289	0.297	0.344	0.281	0.281	0.281	0.281	0.231	0.311	0.368	0.347	0.349	0.263	0.335	0.335	0.311	0.337	0.308
0.308	0.286	0.34	0.332	0.349	0.234	0.223	0.223	0.223	0.254	0.322	0.399	0.356	0.451	0.304	0.344	0.344	0.322	0.362	0.317
0.314	0.304	0.349	0.342	0.372	0.246	0.235	0.235	0.235	0.27	0.332	0.432	0.369	0.438	0.321	0.363	0.363	0.332	0.372	0.314
0.256	0.256	0.279	0.281	0.344	0.26	0.259	0.259	0.259	0.234	0.313	0.393	0.346	0.357	0.264	0.33	0.33	0.313	0.361	0.329
0.238	0.221	0.249	0.238	0.207	0.19	0.196	0.196	0.196	0.231	0.201	0.213	0.212	0.206	0.147	0.209	0.209	0.201	0.174	0.221
0.318	0.259	0.29	0.292	0.332	0.151	0.154	0.154	0.154	0.264	0.382	0.343	0.335	0.338	0.228	0.338	0.338	0.382	0.281	0.316
0.259	0.258	0.292	0.3	0.289	0.21	0.214	0.214	0.214	0.238	0.277	0.321	0.292	0.295	0.254	0.283	0.283	0.277	0.267	0.272
0.206	0.196	0.207	0.197	0.165	0.188	0.184	0.184	0.184	0.203	0.179	0.187	0.199	0.194	0.15	0.155	0.155	0.179	0.151	0.181
0.167	0.188	0.205	0.195	0.208	0.16	0.157	0.157	0.157	0.172	0.186	0.21	0.203	0.207	0.218	0.199	0.199	0.186	0.222	0.258
0.23	0.235	0.252	0.249	0.293	0.27	0.277	0.277	0.277	0.245	0.292	0.279	0.24	0.289	0.205	0.298	0.298	0.292	0.281	0.254
0.181	0.186	0.186	0.188	0.238	0.152	0.156	0.156	0.156	0.19	0.215	0.189	0.219	0.23	0.171	0.26	0.26	0.215	0.214	0.262
0.182	0.18	0.197	0.193	0.233	0.144	0.14	0.14	0.14	0.176	0.207	0.224	0.232	0.237	0.236	0.248	0.248	0.207	0.247	0.333
0.114	0.132	0.121	0.122	0.167	0.138	0.143	0.143	0.143	0.137	0.141	0.124	0.139	0.151	0.135	0.174	0.174	0.141	0.151	0.204
0.257	0.248	0.286	0.276	0.336	0.234	0.233	0.233	0.233	0.216	0.291	0.416	0.343	0.332	0.32	0.328	0.328	0.291	0.426	0.377
0.154	0.124	0.126	0.122	0.174					0.113	0.19	0.182	0.215	0.164	0.19	0.158	0.158	0.19	0.184	0.223
0.231	0.25	0.248	0.25	0.276	0.189	0.187	0.187	0.187	0.232	0.254	0.243	0.281	0.273	0.258	0.275	0.275	0.254	0.292	0.299
0.232	0.237	0.248	0.25	0.304	0.193	0.191	0.191	0.191	0.219	0.278	0.279	0.296	0.277	0.257	0.303	0.303	0.278	0.304	0.312
0.284	0.266	0.278	0.28	0.321	0.19	0.188	0.188	0.188	0.259	0.306	0.33	0.34	0.322	0.29	0.327	0.327	0.306	0.386	0.399
0.284	0.296	0.294	0.303	0.324	0.197	0.195	0.195	0.195	0.277	0.302	0.316	0.332	0.308	0.282	0.329	0.329	0.302	0.361	0.383
0.274	0.273	0.284	0.292	0.339	0.196	0.194	0.194	0.194	0.254	0.313	0.344	0.336	0.313	0.278	0.344	0.344	0.313	0.368	0.39
0.227	0.215	0.221	0.223	0.303	0.158	0.15	0.15	0.15	0.203	0.274	0.3	0.286	0.331	0.306	0.292	0.292	0.274	0.344	0.374
0.243	0.223	0.229	0.231	0.3	0.149	0.141	0.141	0.141	0.217	0.293	0.302	0.298	0.329	0.288	0.293	0.293	0.293	0.319	0.391
0.236	0.235	0.235	0.242	0.306	0.18	0.184	0.184	0.184	0.231	0.3	0.319	0.287	0.307	0.216	0.311	0.311	0.3	0.305	0.318
0.235	0.247	0.269	0.274	0.339	0.195	0.186	0.186	0.186	0.191	0.269	0.433	0.34	0.322	0.341	0.302	0.302	0.269	0.381	0.391
0.268	0.223	0.297	0.299	0.29	0.204	0.197	0.197	0.197	0.198	0.259	0.374	0.325	0.327	0.31	0.303	0.303	0.259	0.335	0.407
0.213	0.179	0.185	0.181	0.272	0.156	0.153	0.153	0.153	0.182	0.249	0.256	0.276	0.231	0.249	0.276	0.276	0.249	0.233	0.285
0.202	0.217	0.239	0.236	0.303	0.219	0.211	0.211	0.211	0.187	0.25	0.329	0.279	0.293	0.241	0.291	0.291	0.25	0.316	0.349
0.307	0.256	0.29	0.286	0.269	0.239	0.245	0.245	0.245	0.253	0.265	0.267	0.303	0.261	0.228	0.274	0.274	0.265	0.249	0.293
0.306	0.283	0.293	0.3	0.363	0.202	0.2	0.2	0.2	0.271	0.322	0.41	0.365	0.357	0.29	0.352	0.352	0.322	0.322	0.372
0.296	0.263	0.279	0.286	0.355	0.199	0.197	0.197	0.197	0.257	0.316	0.418	0.352	0.369	0.351	0.35	0.35	0.316	0.354	0.416
0.244	0.215	0.235	0.238	0.301	0.217	0.208	0.208	0.208	0.209	0.267	0.276	0.287	0.315	0.219	0.294	0.294	0.267	0.223	0.316
0.297	0.286	0.29	0.292	0.329	0.192	0.195	0.195	0.195	0.255	0.296	0.373	0.331	0.281	0.332	0.329	0.329	0.296	0.407	0.345
0.248	0.229	0.278	0.28	0.265	0.188	0.192	0.192	0.192	0.205	0.267	0.325	0.306	0.309	0.228	0.264	0.264	0.267	0.294	0.344
0.27	0.22	0.255	0.257	0.283	0.168	0.171	0.171	0.171	0.205	0.27	0.368	0.321	0.318	0.296	0.287	0.287	0.27	0.324	0.389
0.245	0.215	0.227	0.229	0.284	0.163	0.166	0.166	0.166	0.222	0.276	0.335	0.298	0.306	0.248	0.305	0.305	0.276	0.288	0.318
0.26	0.265	0.271	0.273	0.374	0.178	0.181	0.181	0.181	0.239	0.272	0.333	0.318	0.336	0.335	0.364	0.364	0.272	0.399	0.367
0.231	0.235	0.259	0.246	0.297	0.221	0.22	0.22	0.22	0.198	0.269	0.363	0.324	0.261	0.331	0.261	0.261	0.269	0.323	0.331
0.261	0.26	0.282	0.274	0.325	0.248	0.24	0.24	0.24	0.229	0.294	0.41	0.328	0.296	0.298	0.31	0.31	0.294	0.322	0.353
0.267	0.272	0.307	0.305	0.338	0.284	0.284	0.284	0.284	0.26	0.325	0.38	0.312	0.333	0.289	0.323	0.323	0.325	0.312	0.42
0.253	0.247	0.261	0.252	0.285	0.291	0.29	0.29	0.29	0.237	0.283	0.311	0.278	0.292	0.276	0.268	0.268	0.283	0.272	0.309
0.258	0.252	0.275	0.267	0.297	0.3	0.28	0.28	0.28	0.222	0.27	0.355	0.305	0.308	0.279	0.267	0.267	0.27	0.278	0.327
0.297	0.282	0.318	0.32	0.365	0.253	0.252	0.252	0.252	0.267	0.365	0.431	0.357	0.35	0.319	0.356	0.356	0.365	0.383	0.368
0.3	0.294	0.335	0.332	0.381	0.266	0.26	0.26	0.26	0.255	0.352	0.441	0.373	0.357	0.317	0.353	0.353	0.352	0.381	0.358
0.296	0.291	0.334	0.332	0.379	0.269	0.254	0.254	0.254	0.244	0.337	0.466	0.385	0.365	0.318	0.343	0.343	0.337	0.383	0.373
0.289	0.275	0.318	0.32	0.366	0.257	0.242	0.242	0.242	0.242	0.333	0.462	0.364	0.37	0.319	0.349	0.349	0.333	0.38	0.386
0.15	0.132	0.128	0.135	0.172	0.13	0.134	0.134	0.134	0.154	0.232	0.164	0.196	0.196	0.14	0.185	0.185	0.232	0.178	0.154
0.2	0.167	0.196	0.192	0.221	0.143	0.14	0.14	0.14	0.149	0.212	0.239	0.248	0.21	0.274	0.235	0.235	0.212	0.255	0.29
0.229	0.22	0.24	0.242	0.27	0.185	0.182	0.182	0.182	0.199	0.253	0.246	0.263	0.233	0.204	0.281	0.281	0.253	0.227	0.225
0.267	0.244	0.272	0.273	0.338	0.18	0.178	0.178	0.178	0.242	0.312	0.413	0.323	0.359	0.344	0.347	0.347	0.312	0.424	0.389
0.253	0.218	0.25	0.256	0.303	0.19	0.189	0.189	0.189	0.199	0.283	0.364	0.324	0.322	0.289	0.302	0.302	0.283	0.315	0.401
0.242	0.208	0.244	0.25	0.304	0.194	0.193	0.193	0.193	0.194	0.28	0.376	0.312	0.346	0.298	0.309	0.309	0.28	0.327	0.396
0.238	0.204	0.232	0.238	0.272	0.18	0.178	0.178	0.178	0.189	0.25	0.354	0.311	0.314	0.297	0.27	0.27	0.25	0.327	0.393
0.246	0.215	0.244	0.25	0.284	0.176	0.174	0.174	0.174	0.2	0.263	0.35	0.315	0.323	0.28	0.278	0.278	0.263	0.311	0.399
0.161	0.147	0.152	0.158	0.212	0.105	0.108	0.108	0.108	0.153	0.225	0.244	0.217	0.231	0.244	0.214	0.214	0.225	0.247	0.304
0.127	0.111	0.11	0.117	0.172					0.12	0.2	0.204	0.194	0.2	0.217	0.179	0.179	0.2	0.195	0.266
0.222	0.22	0.216	0.218	0.281	0.17	0.174	0.174	0.174	0.208	0.249	0.263	0.264	0.311	0.227	0.269	0.269	0.249	0.272	0.317
0.236	0.234	0.253	0.242	0.258	0.191	0.196	0.196	0.196	0.237	0.233	0.241	0.251	0.267	0.208	0.25	0.25	0.233	0.222	0.274
0.231	0.24	0.257	0.255	0.332	0.232	0.22	0.22	0.22	0.221	0.313	0.387	0.283	0.337	0.272	0.327	0.327	0.313	0.315	0.331
0.288	0.298	0.32	0.322	0.388	0.243	0.237	0.237	0.237	0.278	0.374	0.435	0.337	0.376	0.285	0.384	0.384	0.374	0.353	0.363
0.243	0.228	0.249	0.251	0.312	0.18	0.178	0.178	0.178	0.225	0.294	0.377	0.302	0.348	0.329	0.321	0.321	0.294	0.389	0.37
0.195	0.199	0.233	0.219	0.234	0.181	0.179	0.179	0.179	0.18	0.201	0.283	0.253	0.282	0.271	0.212	0.212	0.201	0.255	0.368
0.18	0.174	0.211	0.208	0.222	0.171	0.164	0.164	0.164	0.155	0.195	0.292	0.239	0.238	0.292	0.206	0.206	0.195	0.286	0.332
0.196	0.199	0.231	0.218	0.246	0.188	0.18	0.18	0.18	0.176	0.201	0.302	0.255	0.292	0.281	0.225	0.225	0.201	0.272	0.359
0.181	0.18	0.225	0.222	0.227	0.178	0.17	0.17	0.17	0.157	0.196	0.303	0.244	0.239	0.295	0.211	0.211	0.196	0.294	0.331
0.195	0.203	0.244	0.231	0.254	0.193	0.185	0.185	0.185	0.176	0.2	0.315	0.257	0.299	0.292	0.238	0.238	0.2	0.282	0.355
0.206	0.185	0.215	0.217	0.279	0.149	0.152	0.152	0.152	0.154	0.257	0.33	0.305	0.263	0.292	0.278	0.278	0.257	0.361	0.31
0.229	0.218	0.224	0.23	0.307	0.181	0.184	0.184	0.184	0.194	0.269	0.396	0.315	0.336	0.33	0.293	0.293	0.269	0.363	0.351
0.25	0.262	0.264	0.26	0.326	0.24	0.231	0.231	0.231	0.246	0.308	0.339	0.289	0.292	0.207	0.338	0.338	0.308	0.28	0.249
0.243	0.254	0.262	0.265	0.316	0.219	0.211	0.211	0.211	0.238	0.299	0.349	0.281	0.29	0.216	0.327	0.327	0.299	0.287	0.257
0.247	0.223	0.275	0.269	0.292	0.216	0.203	0.203	0.203	0.184	0.26	0.474	0.325	0.324	0.38	0.284	0.284	0.26	0.399	0.41
0.195	0.202	0.222	0.223	0.253	0.193	0.186	0.186	0.186	0.187	0.272	0.408	0.282	0.276	0.316	0.242	0.242	0.272	0.337	0.329
0.274	0.259	0.28	0.276	0.283	0.196	0.2	0.2	0.2	0.265	0.327	0.311	0.316	0.33	0.209	0.288	0.288	0.327	0.292	0.261
0.286	0.271	0.29	0.287	0.293	0.201	0.199	0.199	0.199	0.278	0.332	0.319	0.326	0.323	0.217	0.298	0.298	0.332	0.291	0.265
0.272	0.264	0.284	0.28	0.293	0.196	0.2	0.2	0.2	0.27	0.33	0.318	0.307	0.328	0.214	0.297	0.297	0.33	0.299	0.269
0.284	0.276	0.294	0.291	0.303	0.201	0.199	0.199	0.199	0.283	0.335	0.326	0.317	0.321	0.221	0.308	0.308	0.335	0.298	0.273
0.248	0.231	0.274	0.263	0.3	0.224	0.21	0.21	0.21	0.19	0.254	0.462	0.327	0.309	0.372	0.276	0.276	0.254	0.381	0.408
0.248	0.231	0.274	0.263	0.3	0.224	0.21	0.21	0.21	0.19	0.254	0.462	0.327	0.309	0.372	0.276	0.276	0.254	0.381	0.408
0.248	0.231	0.274	0.263	0.3	0.224	0.21	0.21	0.21	0.19	0.254	0.462	0.327	0.309	0.372	0.276	0.276	0.254	0.381	0.408
0.248	0.231	0.274	0.263	0.3	0.224	0.21	0.21	0.21	0.19	0.254	0.462	0.327	0.309	0.372	0.276	0.276	0.254	0.381	0.408
0.225	0.228	0.262	0.26	0.308	0.206	0.195	0.195	0.195	0.201	0.271	0.448	0.315	0.314	0.318	0.29	0.29	0.271	0.383	0.435
0.263	0.232	0.264	0.261	0.3	0.214	0.207	0.207	0.207	0.203	0.255	0.367	0.321	0.296	0.328	0.285	0.285	0.255	0.336	0.41
0.262	0.227	0.272	0.265	0.293	0.213	0.207	0.207	0.207	0.198	0.249	0.376	0.319	0.303	0.326	0.279	0.279	0.249	0.338	0.411
0.261	0.226	0.271	0.264	0.292	0.212	0.206	0.206	0.206	0.197	0.248	0.375	0.318	0.302	0.329	0.278	0.278	0.248	0.341	0.409
0.265	0.236	0.284	0.272	0.3	0.234	0.222	0.222	0.222	0.203	0.257	0.397	0.325	0.305	0.331	0.281	0.281	0.257	0.347	0.401
0.267	0.238	0.282	0.27	0.302	0.236	0.224	0.224	0.224	0.205	0.259	0.391	0.328	0.299	0.329	0.283	0.283	0.259	0.345	0.399
0.264	0.235	0.283	0.271	0.299	0.233	0.221	0.221	0.221	0.202	0.256	0.395	0.324	0.304	0.33	0.28	0.28	0.256	0.346	0.399
0.268	0.233	0.277	0.27	0.298	0.215	0.208	0.208	0.208	0.204	0.255	0.384	0.324	0.304	0.326	0.284	0.284	0.255	0.338	0.405
0.264	0.235	0.283	0.271	0.299	0.233	0.221	0.221	0.221	0.202	0.256	0.395	0.324	0.304	0.33	0.28	0.28	0.256	0.346	0.399
0.271	0.259	0.287	0.279	0.315	0.223	0.227	0.227	0.227	0.239	0.305	0.354	0.333	0.336	0.259	0.304	0.304	0.305	0.343	0.367
0.251	0.239	0.268	0.26	0.296	0.225	0.23	0.23	0.23	0.224	0.29	0.343	0.314	0.327	0.252	0.29	0.29	0.29	0.34	0.378
0.297	0.286	0.314	0.312	0.335	0.254	0.259	0.259	0.259	0.275	0.337	0.396	0.351	0.363	0.283	0.34	0.34	0.337	0.366	0.377
0.271	0.259	0.287	0.279	0.315	0.223	0.227	0.227	0.227	0.239	0.305	0.354	0.333	0.336	0.259	0.304	0.304	0.305	0.343	0.367
0.23	0.207	0.228	0.218	0.23	0.2	0.205	0.205	0.205	0.222	0.282	0.238	0.295	0.245	0.172	0.233	0.233	0.282	0.218	0.198
0.25	0.243	0.272	0.264	0.271	0.242	0.234	0.234	0.234	0.24	0.306	0.394	0.329	0.273	0.26	0.265	0.265	0.306	0.301	0.278
0.224	0.202	0.223	0.214	0.231	0.202	0.208	0.208	0.208	0.216	0.274	0.243	0.287	0.251	0.187	0.234	0.234	0.274	0.237	0.231
0.25	0.244	0.283	0.276	0.295	0.198	0.192	0.192	0.192	0.217	0.279	0.371	0.302	0.3	0.318	0.294	0.294	0.279	0.379	0.386
0.247	0.241	0.276	0.269	0.288	0.204	0.198	0.198	0.198	0.218	0.287	0.367	0.304	0.294	0.316	0.287	0.287	0.287	0.383	0.377
0.254	0.257	0.294	0.292	0.313	0.195	0.189	0.189	0.189	0.222	0.291	0.397	0.311	0.305	0.326	0.313	0.313	0.291	0.411	0.393
0.253	0.257	0.294	0.291	0.313	0.198	0.192	0.192	0.192	0.221	0.29	0.394	0.311	0.309	0.326	0.313	0.313	0.29	0.407	0.389
0.253	0.257	0.294	0.291	0.313	0.198	0.192	0.192	0.192	0.221	0.29	0.394	0.311	0.309	0.326	0.313	0.313	0.29	0.407	0.389
0.266	0.256	0.293	0.29	0.334	0.216	0.21	0.21	0.21	0.22	0.303	0.417	0.323	0.366	0.321	0.334	0.334	0.303	0.402	0.35
0.263	0.253	0.289	0.287	0.33	0.214	0.204	0.204	0.204	0.213	0.295	0.427	0.332	0.356	0.337	0.325	0.325	0.295	0.413	0.366
0.232	0.241	0.266	0.263	0.326	0.224	0.213	0.213	0.213	0.213	0.304	0.399	0.289	0.327	0.306	0.317	0.317	0.304	0.35	0.364
0.224	0.232	0.261	0.259	0.316	0.215	0.204	0.204	0.204	0.205	0.293	0.393	0.28	0.326	0.309	0.307	0.307	0.293	0.349	0.362

## Sheet: Panel e
MW (Da)	1.08975
CLogP	35.5435
TPSA (Å2)	0.21395
H-Bond Acceptors	0.156455
H-Bond Donors	0.152691
Ring Count	1.12776
Rotatable bonds	1.41502
Aromatic Atoms	0.882881
Aliphatic Atoms	1.26449
Heavy Atoms	1.9057

## Sheet: Panel f
	C1	C2	C3	C4	C5	C6	C7	C8	C9	C10	C11	C12	C13	C14	C15	C16	C17	C18	C19	C20
	1	0.275	0.609	0.362	0.239	0.289	0.544	0.539	0.493	0.505	0.821	0.276	0.275	0.275	0.275	0.579	0.609	0.446	0.53	0.463
C2	0.275	1	0.251	0.497	0.282	0.325	0.254	0.248	0.269	0.266	0.298	0.17	0.163	0.163	0.163	0.211	0.251	0.355	0.328	0.278
C3	0.609	0.251	1	0.327	0.224	0.253	0.6	0.585	0.511	0.524	0.575	0.326	0.333	0.333	0.333	0.672	1	0.44	0.574	0.423
C4	0.362	0.497	0.327	1	0.252	0.394	0.315	0.291	0.325	0.328	0.348	0.182	0.185	0.185	0.185	0.267	0.327	0.446	0.41	0.334
C5	0.239	0.282	0.224	0.252	1	0.354	0.172	0.164	0.185	0.192	0.261	0.167	0.164	0.164	0.164	0.133	0.224	0.325	0.24	0.216
C6	0.289	0.325	0.253	0.394	0.354	1	0.233	0.201	0.24	0.241	0.286	0.139	0.137	0.137	0.137	0.186	0.253	0.389	0.301	0.295
C7	0.544	0.254	0.6	0.315	0.172	0.233	1	0.696	0.727	0.737	0.521	0.296	0.304	0.304	0.304	0.773	0.6	0.421	0.622	0.373
C8	0.539	0.248	0.585	0.291	0.164	0.201	0.696	1	0.782	0.793	0.689	0.383	0.393	0.393	0.393	0.8	0.585	0.428	0.665	0.342
C9	0.493	0.269	0.511	0.325	0.185	0.24	0.727	0.782	1	0.96	0.594	0.352	0.36	0.36	0.36	0.626	0.511	0.496	0.675	0.37
C10	0.505	0.266	0.524	0.328	0.192	0.241	0.737	0.793	0.96	1	0.6	0.349	0.357	0.357	0.357	0.634	0.524	0.505	0.683	0.367
C11	0.821	0.298	0.575	0.348	0.261	0.286	0.521	0.689	0.594	0.6	1	0.323	0.323	0.323	0.323	0.551	0.575	0.509	0.643	0.448
C12	0.276	0.17	0.326	0.182	0.167	0.139	0.296	0.383	0.352	0.349	0.323	1	0.956	0.956	0.956	0.326	0.326	0.263	0.313	0.239
C13	0.275	0.163	0.333	0.185	0.164	0.137	0.304	0.393	0.36	0.357	0.323	0.956	1	1	1	0.336	0.333	0.254	0.32	0.237
C14	0.275	0.163	0.333	0.185	0.164	0.137	0.304	0.393	0.36	0.357	0.323	0.956	1	1	1	0.336	0.333	0.254	0.32	0.237
C15	0.275	0.163	0.333	0.185	0.164	0.137	0.304	0.393	0.36	0.357	0.323	0.956	1	1	1	0.336	0.333	0.254	0.32	0.237
C16	0.579	0.211	0.672	0.267	0.133	0.186	0.773	0.8	0.626	0.634	0.551	0.326	0.336	0.336	0.336	1	0.672	0.342	0.532	0.342
C17	0.609	0.251	1	0.327	0.224	0.253	0.6	0.585	0.511	0.524	0.575	0.326	0.333	0.333	0.333	0.672	1	0.44	0.574	0.423
C18	0.446	0.355	0.44	0.446	0.325	0.389	0.421	0.428	0.496	0.505	0.509	0.263	0.254	0.254	0.254	0.342	0.44	1	0.529	0.4
C19	0.53	0.328	0.574	0.41	0.24	0.301	0.622	0.665	0.675	0.683	0.643	0.313	0.32	0.32	0.32	0.532	0.574	0.529	1	0.419
C20	0.463	0.278	0.423	0.334	0.216	0.295	0.373	0.342	0.37	0.367	0.448	0.239	0.237	0.237	0.237	0.342	0.423	0.4	0.419	1
