# Supplementary material for: Programming inactive RNA-binding small molecules into bioactive degraders
Source: Nature. 2023 May 24;618(7963):169–79. doi: 10.1038/s41586-023-06091-8 (PMC10232370; doi:10.1038/s41586-023-06091-8)
Supplement: Supplementary file 8 — Source Data Extended Data Fig. 3 [file 41586_2023_6091_MOESM8_ESM.xlsx]

## Sheet: Panel a
From Left to Right:	Conc (M)	Fnorm		Conc (M)	Fnorm		Conc (M)	Fnorm		Conc (M)	Fnorm
	6.1e-09	613.425		3.05e-09	607.382		3.1e-09	587.43		3.1e-09	673.433
	1.22e-08	614.735		6.1e-09	607.99		6.1e-09	585.177		6.1e-09	671.504
	4.88e-08	612.511		4.88e-08	605.616		1.2e-08	585.869		1.2e-08	672.862
	9.77e-08	613.506		1.95e-07	603.945		2.4e-08	578.416		2.4e-08	681.415
	1.95e-07	614.231		3.91e-07	606.028		4.9e-08	582.743		4.9e-08	676.596
	3.91e-07	611.99		7.81e-07	602.451		9.8e-08	586.438		9.8e-08	675.096
	7.81e-07	610.845		1.56e-06	602.908		2e-07	584.723		2e-07	672.038
	1.56e-06	609.651		3.13e-06	602.39		3.9e-07	583.507		3.9e-07	672.317
	3.13e-06	610.142		6.25e-06	598.366		7.8e-07	593.863		7.8e-07	672.636
	6.25e-06	607.449		1.25e-05	598.956		1.6e-06	587.264		1.6e-06	673.908
	1.25e-05	609.073		2.5e-05	599.863		3.1e-06	585.935		3.1e-06	674.735
							6.3e-06	582.47		6.3e-06	673.957
							1.3e-05	583.607		1.3e-05	678.448
							2.5e-05	581.424		2.5e-05	684.797
							5e-05	581.258		5e-05	688.527
							0.0001	574.193		0.0001	698.428

## Sheet: Panel b
A bulge RNA	Conc (M)	Fnorm		Conc (M)	Fnorm		Conc (M)	Fnorm		Conc (M)	Fnorm
From Left to Right	2.441e-09	611.436		6.1e-09	727.315		3.05e-09	713.105		3.052e-09	660.517
	4.883e-09	611.188		4.88e-08	726.515		6.1e-09	715.467		6.104e-09	658.43
	9.766e-09	611.147		9.77e-08	727.518		1.22e-08	716.842		1.221e-08	660.223
	3.906e-08	610.603		1.95e-07	724.662		4.88e-08	712.533		4.883e-08	658.681
	7.813e-08	609.512		3.91e-07	726.025		9.77e-08	716.246		9.766e-08	662.442
	1.563e-07	608.96		7.81e-07	722.105		1.95e-07	711.31		1.953e-07	657.745
	3.125e-07	608.994		1.56e-06	722.158		3.91e-07	712.5		3.906e-07	656.317
	6.25e-07	607.623		6.25e-06	717.477		7.81e-07	707.865		7.813e-07	658.012
	1.25e-06	605.564		1.25e-05	717.699		1.56e-06	708.338		1.563e-06	651.081
	2.5e-06	603.857		2.5e-05	717.781		3.13e-06	708.902		6.25e-06	652.204
	5e-06	600.352		5e-05	717.948		1.25e-05	705.255		1.25e-05	652.58
	1e-05	601.183					2.5e-05	705.991
	2e-05	602.027					5e-05	706.462
Base paired RNA	Conc (M)	Fnorm		Conc (M)	Fnorm		Conc (M)	Fnorm		Conc (M)	Fnorm
From Left to Right	1.221e-09	635.859		3.052e-09	717.838		3.1e-09	717.441		3.05e-09	717.838
	2.441e-09	634.324		6.104e-09	713.833		6.1e-09	718.222		6.1e-09	713.833
	4.883e-09	635.653		1.221e-08	712.033		1.2e-08	717.092		1.22e-08	712.033
	9.766e-09	633.425		2.441e-08	713.492		2.4e-08	715.364		2.44e-08	713.492
	1.953e-08	639.076		4.883e-08	717.331		4.9e-08	713.889		4.88e-08	717.331
	3.906e-08	636.453		9.766e-08	715.039		9.8e-08	717.483		9.77e-08	715.039
	7.813e-08	634.021		1.953e-07	714.232		2e-07	713.592		1.95e-07	714.232
	1.563e-07	634.746		3.906e-07	715.896		3.9e-07	714.499		3.91e-07	715.896
	3.125e-07	637.767		7.813e-07	714.231		7.8e-07	713.814		7.81e-07	714.231
	6.25e-07	633.085		1.563e-06	713.081		1.6e-06	719.67		1.56e-06	713.081
	1.25e-06	633.746		3.125e-06	711.148		3.1e-06	712.072		3.13e-06	711.148
	2.5e-06	632.739		6.25e-06	713.844		6.3e-06	718.226		6.25e-06	713.844
	5e-06	634.375		1.25e-05	712.969		1.3e-05	715.534		1.25e-05	712.969
	1e-05	632.342		2.5e-05	709.611		2.5e-05	716.943		2.5e-05	709.611
				5e-05	716.651		5e-05	717.837		5e-05	716.651
				0.0001	718.744		0.0001	723.303		0.0001	718.744

## Sheet: Panel c
From Left to Right	Conc (M)	Fluor (RFU)		Average	St Dev		Conc (M)	Fluor (RFU)		Average	St Dev		Conc (M)	Fluor (RFU)		Average	St Dev		Conc (M)	Fluor (RFU)		Average	St Dev
	5e-05	628.915	619.674	624.294	6.53437		5e-05	642.082	624.444	633.263	12.4719		5e-05	489.301	463.942	476.621	17.9315		5e-05	523.661	510.004	516.832	9.65696
	2.5e-05	630.272	620.97	625.621	6.57751		2.5e-05	627.723	623.715	625.719	2.83408		2.5e-05	492.51	472.032	482.271	14.4801		2.5e-05	528.141	519.863	524.002	5.85343
	1.25e-05	630.359	619.973	625.166	7.34401		1.25e-05	638.379	622.726	630.553	11.0683		1.25e-05	489.519	468.114	478.817	15.1356		1.25e-05	526.474	513.78	520.127	8.97601
	6.25e-06	639.102	623.495	631.298	11.0358		6.25e-06	643.366	623.512	633.439	14.0389		6.25e-06	515.852	503.12	509.486	9.00288		6.25e-06	553.793	530.669	542.231	16.3511
	3.13e-06	644.61	637.067	640.839	5.33371		3.13e-06	646.957	630.025	638.491	11.9727		3.13e-06	570.946	555.021	562.984	11.2607		3.13e-06	583.316	578.725	581.021	3.24633
	1.56e-06	657.512	637.97	647.741	13.8183		1.56e-06	647.557	633.255	640.406	10.113		1.56e-06	573.654	543.513	558.583	21.3129		1.56e-06	586.732	579.106	582.919	5.3924
	7.81e-07	668.436	645.273	656.855	16.3787		7.81e-07	644.002	639.513	641.757	3.1742		7.81e-07	587.164	603.255	595.209	11.3781		7.81e-07	602.388	591.339	596.864	7.81282
	3.91e-07	664.057	640.429	652.243	16.7075		3.91e-07	651.35	645.021	648.186	4.47528		3.91e-07	596.251	573.025	584.638	16.4233		3.91e-07	590.509	605.35	597.929	10.4942
	9.77e-08	667.969	649.236	658.602	13.2462		1.95e-07	652.25	653.12	652.685	0.615183		1.95e-07	595.897	583.512	589.705	8.75752		1.95e-07	634.931	607.999	621.465	19.0438
	4.88e-08	656.039	651.378	653.708	3.29582		9.77e-08	651.121	658.114	654.618	4.9448		9.77e-08	615.323	602.726	609.024	8.90742		9.77e-08	625.534	615.543	620.538	7.0647
	2.44e-08	673.815	662.945	668.38	7.68625		4.88e-08	653.743	647.032	650.388	4.74539		4.88e-08	624.842	613.715	619.279	7.86798		4.88e-08	637.253	614.81	626.032	15.8696
							2.44e-08	645.135	653.942	649.538	6.22749		2.44e-08	625.511	604.444	614.977	14.8966		2.44e-08	626.598	635.968	631.283	6.62559
	Note: in the raw data, concentrations are from highest to lowest from top to bottom while the plots are from lowest to highest concentrations from left to right.

## Sheet: Panel e
From Left to Right
	WT pre-miR-155						Mutant pre-miR-155
	Conc (M)	Fluor (RFU)		Average	St Dev		Conc (M)	Fluor (RFU)		Average	St Dev
	2.5e-05	636.27	602.807	619.538	23.6619		2.5e-05	520.665	520.661	520.663	0.00282843
	1.25e-05	636.6	612.805	624.702	16.8256		1.25e-05	559.989	539.987	549.988	14.1435
	6.25e-06	635.661	608.615	622.138	19.1244		6.25e-06	547.046	550.117	548.582	2.17152
	3.13e-06	626.374	615.485	620.929	7.69969		3.13e-06	532.146	506.299	519.222	18.2766
	1.56e-06	612.844	616.444	614.644	2.54558		1.56e-06	542.376	552.692	547.534	7.29451
	7.81e-07	615.489	637.689	626.589	15.6978		7.81e-07	531.395	504.005	517.7	19.3677
	3.91e-07	609.522	598.715	604.119	7.6417		3.91e-07	541.47	512.383	526.927	20.5676
	1.95e-07	604.836	590.952	597.894	9.81747		1.95e-07	481.414	508.266	494.84	18.9872
	9.77e-08	605.259	588.183	596.721	12.0746		9.77e-08	517.853	509.23	513.542	6.09738
	4.88e-08	570.944	592.874	581.909	15.5069		4.88e-08	527.941	501.816	514.879	18.4732
	2.44e-08	572.889	593.416	583.153	14.5148		2.44e-08	541.851	530.735	536.293	7.8602
	Note: in the raw data, concentrations are from highest to lowest from top to bottom while the plots are from lowest to highest concentrations from left to right.

## Sheet: Panel f
WT 155 RNA												Mutant 155 RNA
RNase L	-	-	+	+	+	-	+	-				Nase L	-	-	+	+	+	-
pre-miR-155-RiboTAC	0	RNase A	0	0.1	0.5	0.5	0	0				pre-miR-155-RiboTAC	0	RNase A	0	2	10	10
pre-miR-155-Ctr	0		0	0	0	0	10	10					71.787	177.922	86.892	80.236	84.809	71.916
	72.834	175.826	88.492	101.097	123.153	72.227	91.755	68.831					73.152	178.198	85.878	82.437	80.596	73.844
	71.916	176.964	89.559	99.598	124.575	69.086	89.009	77.365					72.455	177.447	85.038	79.222	82.183	74.162
	72.294	178.854	89.411	100.058	119.603	69.814	88.009	74.218
												AVG	72.4647	177.856
AVG	72.348	177.215										Rnase A - background	105.391
RNase A - background	104.867												subtract background		14.4273	7.77133	12.3443	-0.548667
		subtract background	16.144	28.749	50.805	-0.121	19.407	-3.517							13.4133	9.97233	8.13133	1.37933
			17.211	27.25	52.227	-3.262	16.661	5.017							12.5733	6.75733	9.71833	1.69733
			17.063	27.71	47.255	-2.534	15.661	1.87
													Normalized cleavage (%)		13.6893	7.37381	11.7129	-0.520601
	Normalized cleavage (%)		15.3948	27.4148	48.4472	-0.115385	18.5064	-3.35378							12.7272	9.46222	7.7154	1.30878
			16.4123	25.9854	49.8032	-3.11062	15.8878	4.78417							11.9302	6.41168	9.22122	1.61051
			16.2711	26.424	45.062	-2.4164	14.9342	1.78322
