# Supplementary material for: Programming inactive RNA-binding small molecules into bioactive degraders
Source: Nature. 2023 May 24;618(7963):169–79. doi: 10.1038/s41586-023-06091-8 (PMC10232370; doi:10.1038/s41586-023-06091-8)
Supplement: Supplementary file 9 — Source Data Extended Data Fig. 6 [file 41586_2023_6091_MOESM9_ESM.xlsx]

## Sheet: Panel c
	Raw Ct
Vehicle	18s	miR-155		ΔCt		pulldown fraction ΔCt - before pulldown ΔCt	average ΔCt of 3 technical replicate	average ΔCt of vehicle		ΔΔCt		Relative fold change		average of vehicle enrichment		Normalized enrichment
Before pull-down	10.7872	23.8609		13.0737		1.62582	-0.0363257	1.54318		-1.57951		2.98868		1.42329		2.09984		Vehicle
	10.777	24.7119		13.9349		-1.2864										0.643479
	10.8211	24.1358		13.3147		-0.448392										0.256684
	10.7824	24.5291		13.7467		2.85103	1.66999			0.126804		0.915858
	11.2669	24.6226		13.3558		0.217037
	11.3486	23.9968		12.6482		1.94189
	10.6426	24.0662		13.4236		3.22479	2.99589			1.45271		0.365336
	11.3916	24.5745		13.1829		3.28121
	10.8549	24.3018		13.4468		2.48167
Pull-down fraction	12.6189	27.3184		14.6995
	15.0598	27.7083		12.6485
	15.3073	28.1736		12.8663
	15.9671	32.5648		16.5978
	16.2361	29.8089		13.5728
	16.7614	31.3515		14.5901
	14.1033	30.7517		16.6484
	14.1397	30.6038		16.4641
	13.8194	29.7479		15.9285
Ac-CA-Biotin
Before pull-down	13.8663	30.1792		16.3129		1.84409	1.36476			-0.17842		1.13164				0.795089		Ac-CA-Biotin
	13.9769	29.7536		15.7767		1.76202										1.17124
	14.0899	31.5001		17.4103		0.488181										0.87449
	14.0943	30.4526		16.3583		0.4732	0.805915			-0.737268		1.66702
	13.957	30.7415		16.7845		0.843076
	13.8993	30.5402		16.6408		1.10147
	13.7906	30.9753		17.1847		1.25497	1.22744			-0.315745		1.24465
	13.8069	30.5452		16.7383		1.31207
	13.9293	29.9371		16.0078		1.11528
Pull-down fraction	13.7982	31.9552		18.157
	13.9444	31.4831		17.5387
	13.8085	31.707		17.8985
	12.8523	29.6838		16.8315
	12.7396	30.3672		17.6276
	12.6345	30.3768		17.7423
	14.2862	32.7259		18.4397
	14.358	32.4084		18.0504
	14.2585	31.3815		17.123
pre-miR-155 Chem-CLIP 100 nM
Before pull-down	11.4966	24.9528		13.4562		Undertermined	-2.03069			-3.57388		11.9081				8.36663		pre-miR-155 Chem-CLIP 100 nM
	11.4315	25.4096		13.9781		-5.29533				-3.17474		9.03011				6.34453
	11.768	25.325		13.557		1.23394	-1.63156			-3.23753		9.4318				6.62675
	10.4995	24.7362		14.2367		-2.53961
	11.4423	24.6381		13.1958		-0.897119
	10.75	24.7176		13.9676		-1.45795	-1.69435
	10.4585	23.977		13.5185		-1.32702
	11.6494	24.0044		12.3549		-2.06169
	10.914	24.243		13.329		Undertermined
Pull-down fraction	Undertermined
	23.0049	31.6877		8.68278
	22.8769	37.6678		14.7909
	18.6678	30.3648		11.6971
	19.1275	31.4262		12.2987
	19.0399	31.5495		12.5096
	21.1228	33.3143		12.1915
	20.501	31.7683		11.2673
	Undertermined
pre-miR-155 Chem-CLIP 100 nM + pre-miR-155 binder 100 nM
Before pull-down	10.5779	24.4577		13.8799		-1.70742	-1.82632			-3.3695		10.3352				7.26151		pre-miR-155 Chem-CLIP 100 nM + pre-miR-155 binder 100 nM
	11.0582	24.3855		13.3272		-2.49167				-3.31101		9.92458				6.97297
	10.8611	23.8385		12.9775		-1.27986				-3.06572		8.37287				5.88275
	10.4139	23.8846		13.4707		-1.63261	-1.76782
	11.2491	24.46		13.211		-1.66864
	11.2171	24.7324		13.5152		-2.00221
	11.5779	24.8103		13.2324		-1.48574	-1.52254
	11.3359	24.4349		13.099		-1.25487
	11.0376	24.7014		13.6639		-1.82701
Pull-down fraction	10.6441	22.8165		12.1724
	11.3966	22.2321		10.8356
	10.7947	22.4923		11.6976
	10.792	22.6301		11.8381
	10.6601	22.2024		11.5423
	10.0425	21.5555		11.513
	10.721	22.4677		11.7467
	11.1723	23.0164		11.8441
	10.5261	22.363		11.8369
pre-miR-155 Chem-CLIP 100 nM + pre-miR-155 binder 1,000 nM
Before pull-down	13.5103	29.9374		16.4271		-1.06784	-0.557497			-2.10068		4.28912				3.01352		pre-miR-155 Chem-CLIP 100 nM + pre-miR-155 binder 1,000 nM
	13.5063	29.7386		16.2323		-0.175808				-2.47889		5.57468				3.91675
	13.6383	29.6194		15.9811		-0.428837				-2.46482		5.52059				3.87875
	13.1222	30.3571		17.2349		-0.843969	-0.935706
	13.1635	30.2678		17.1043		-0.825419
	12.8049	30.5272		17.7223		-1.13773
	12.9878	30.9231		17.9353		-0.586263	-0.921639
	12.9494	31.1938		18.2444		-0.980061
	13.2722	31.3108		18.0386		-1.19859
Pull-down fraction	13.3867	28.746		15.3593
	13.362	29.4185		16.0565
	13.5046	29.0569		15.5522
	13.3552	29.7462		16.3909
	13.3054	29.5843		16.2789
	13.4475	30.032		16.5845
	13.8779	31.2269		17.349
	13.8287	31.0931		17.2644
	14.0074	30.8474		16.84
pre-miR-155 Chem-CLIP 100 nM + pre-miR-155 binder 10,000 nM
Before pull-down	14.097	24.3391		10.2421		-1.1385	-0.737415			-2.2806		4.85879				3.41377		pre-miR-155 Chem-CLIP 100 nM + pre-miR-155 binder 10,000 nM
	14.9838	24.3884		9.4046		-0.901486				-1.59265		3.01603				2.11905
	14.9097	24.761		9.85127		-0.172261				-1.79949		3.48097				2.44572
	10.8537	18.689		7.83537		-0.07872	-0.0494657
	11.2354	18.2993		7.06397		1.0448
	11.0773	18.5197		7.44243		-1.11447
	10.7379	22.4961		11.7583		-1.33958	-0.256308
	11.4641	22.8657		11.4016		-0.561954
	11.5074	22.7323		11.2249		1.13261
Pull-down fraction	14.9682	24.0718		9.1036
	15.4284	23.9315		8.50311
	13.1374	22.8164		9.67901
	13.3499	21.1065		7.75664
	13.4435	21.5523		8.10876
	17.5654	23.8934		6.32796
	18.0845	28.5032		10.4187
	17.9568	28.7965		10.8397
	16.6286	28.9861		12.3575

## Sheet: Panel e
	FRIST PANEL (LEFT TO RIGHT)										SECOND PANEL (LEFT TO RIGHT)											THRID PANEL (LEFT TO RIGHT)										FORTH PANEL (LEFT TO RIGHT)											FIFTH PANEL (LEFT TO RIGHT)
		RNU6	miR-155	ΔCt	average ΔCt of 3 technical replicate	average ΔCt of vehicle	ΔΔCt	Relative fold change					18S	miR-155	ΔCt	average ΔCt of 3 technical replicate	average ΔCt of vehicle	ΔΔCt	Relative fold change				RNU6	miR-155	ΔCt	average ΔCt of 3 technical replicate	average ΔCt of vehicle	ΔΔCt	Relative fold change					18s	miR-155	ΔCt	average ΔCt of 3 technical replicate	average ΔCt of vehicle	ΔΔCt	Relative fold change					vehicle		pre-miR-155-binder (uM)
	Vehicle	19.5472	29.2486	9.70138	9.61669	9.59253	0.0241646	0.98339				Vehicle	15.0165	28.0523	13.0358	12.9548	13.1638	-0.208957	1.15585			vehicle	19.0023	28.6302	9.62795	9.71825	9.79366	-0.0754171	1.05367			pr-miR-155	vehicle	15.213	27.8265	12.6135	12.6797	12.7015	-0.0217053	1.01516							0.01	0.1	1
		19.6164	29.1486	9.53223				1.08753					15.0901	28.0526	12.9624				1.06883				19.0026	28.7908	9.7882				0.958029					15.2656	28.1139	12.8483				1.03503					12466.4		15698.1	12737	13561.5
		19.6061	29.2226	9.61647				0.935043					14.9063	27.7725	12.8662				0.80945				18.9815	28.7201	9.73859				0.990646					15.2054	27.7828	12.5774				0.95173					14163.8		14318.3	12841.4	14133.2
		19.9082	29.4654	9.55714	9.47147		-0.12106						15.4871	28.4583	12.9712	13.0677		-0.0960287					19.1568	29.0051	9.84827	9.85552		0.0618586						15.1917	28.0707	12.879	12.6518		-0.0496708						13071.7		15784.8	13122.4	13589
		19.9656	29.5322	9.5666									15.6852	28.5836	12.8984								19.1758	29.2941	10.1183									15.3479	27.845	12.4971									14197.4		15184.4	12929.4	13549.3
		20.0953	29.386	9.29066									15.3428	28.6764	13.3336								19.1629	28.763	9.60003									15.4867	28.0659	12.5792									14198
		19.3905	29.102	9.71149	9.68942		0.0968956						15.3328	28.9561	13.6232	13.4688		0.304986					22.9515	32.6773	9.7258	9.80722		0.0135585						14.6489	27.3446	12.6957	12.7728		0.0713761						14648.8
		19.4232	29.2086	9.78539									15.2961	28.6985	13.4024								23.0651	33.0148	9.94963									14.7879	27.5454	12.7576									14860.7
		19.6724	29.2438	9.5714									15.3392	28.7198	13.3806								22.9743	32.7205	9.74623									14.5609	27.4261	12.8652									15392.1
	pre-miR-155 binder 10 nM	19.6876	29.2575	9.56989	9.68837		0.0958468	0.935723				pre-miR-155 binder 10 nM	15.6019	28.6624	13.0606	13.2405		0.0767759	0.948174			pre-miR-155 amide binder 10 nM	20.3769	30.4598	10.0829	10.0023		0.208587	0.865384				pre-miR-155 amide binder 10 nM	15.1433	27.6924	12.549	12.566		-0.13546	1.09844							Normalized
		19.4437	29.0555	9.61179				0.767524					15.6097	28.7043	13.0946				1.19877				20.3465	30.3509	10.0044				1.00297					15.1171	27.8592	12.7421				1.23194			average vehicle	14124.8	88.2585		111.138	90.1742	96.0119
		19.2992	29.1826	9.88344				1.06917					15.4864	29.0528	13.5664				0.973364				20.3619	30.2814	9.91946				0.753455					15.2961	27.703	12.4069				0.998613					100.276		101.37	90.9136	100.059
		19.4282	29.4065	9.97829	9.97424		0.381716						15.6611	28.5194	12.8583	12.9022		-0.261558					20.2269	30.0868	9.85986	9.78939		-0.00427456						14.8857	27.3776	12.4919	12.4005		-0.300933						92.5439		111.752	92.9028	96.2065
		19.3809	29.2357	9.85477									15.7835	28.7918	13.0083								20.2279	29.8518	9.6239									15.2507	27.3859	12.1352									100.514		107.502	91.5363	95.9255
		19.3185	29.4082	10.0897									15.7138	28.5538	12.8401								20.1764	30.0608	9.88441									15.2375	27.8119	12.5744									100.518
		19.493	28.853	9.36009	9.49604		-0.0964897						15.099	28.3647	13.2656	13.2027		0.0389483					21.0003	31.0515	10.0511	10.2021		0.408407						15.1047	27.5182	12.4135	12.7035		0.00200279						103.709
		19.5346	28.91	9.37541									15.0517	28.3517	13.3001								20.7816	31.0136	10.2319									15.2558	28.0926	12.8368									105.21
		19.4298	29.1824	9.75262									15.2523	28.2948	13.0424								20.8222	31.1453	10.3231									15.2072	28.0673	12.8601									108.972
	pre-miR-155 binder 100 nM	19.4638	28.9777	9.514	9.45252		-0.140013	1.10191				pre-miR-155 binder 100 nM	15.6966	28.8488	13.1522	13.4216		0.25785	0.836333			pre-miR-155 amide binder 100 nM	20.6239	29.8846	9.26076	9.51291		-0.280753	1.21483				pre-miR-155 amide binder 100 nM	14.7915	27.7751	12.9836	12.9569		0.255471	0.837714
		19.4875	28.7033	9.21582				0.831984					15.7907	29.4624	13.6717				0.852539				20.5706	30.019	9.44831				0.96011					14.6617	27.7639	13.1022				0.840206
		19.4667	29.0944	9.62773				0.885444					15.834	29.2749	13.4409				0.893947				20.5662	30.3958	9.82967				1.11992					14.8702	27.6552	12.785				1.02391
		19.6725	29.8396	10.1671	9.8579		0.265373						15.6062	28.7748	13.1686	13.3939		0.230162					20.6779	30.4612	9.78338	9.85239		0.058728						14.7616	27.7861	13.0245	12.9526		0.251185
		19.6665	29.8151	10.1486									15.3701	28.8756	13.5054								20.6802	30.4978	9.81752									15.1889	28.0876	12.8987
		19.6757	28.9337	9.25797									15.5051	29.0129	13.5078								20.699	30.6552	9.95628									14.9561	27.8908	12.9347
		19.3578	29.2232	9.86535	9.76806		0.175527						14.6343	27.9603	13.3261	13.3255		0.161738					19.6863	29.3257	9.63939	9.63027		-0.16339						14.9438	27.7143	12.7705	12.6674		-0.0340843
		19.3819	29.133	9.75112									14.7472	27.8774	13.1302								19.7204	29.4292	9.70879									15.0093	27.5882	12.5789
		19.3839	29.0716	9.6877									14.562	28.0823	13.5203								19.794	29.3366	9.54265									14.9863	27.6391	12.6527
	pre-miR-155 binder 1000 nM	20.151	29.925	9.77398	9.77196		0.179433	0.88305				pre-miR-155 binder 1000 nM	15.28	28.4852	13.2051	13.1327		-0.0310172	1.02173			pre-miR-155 amide binder 1000 nM	19.2429	29.3011	10.0582	9.94217		0.148504	0.902186				pre-miR-155 amide binder 1000 nM	15.2069	27.9656	12.7587	12.605		-0.096476	1.06916
		20.1696	29.9823	9.81266				1.0254					15.2918	28.3908	13.0989				0.934516				19.2622	29.1145	9.8523				1.04762					15.4269	27.8193	12.3924				0.951119
		20.1836	29.9128	9.72924				1.03166					15.3316	28.4258	13.0942				0.975845				19.3037	29.2198	9.91601				1.05402					15.1986	27.8624	12.6638				1.02932
		19.3625	28.973	9.61047	9.55634		-0.036188						15.5611	28.7402	13.1791	13.2615		0.0977084					19.6724	29.478	9.80562	9.72655		-0.0671175						15.1059	27.8573	12.7515	12.7738		0.0723026
		19.4054	28.8017	9.39628									15.2352	28.6368	13.4016								19.6864	29.4815	9.79505									15.107	27.9076	12.8006
		19.3921	29.0544	9.66227									15.4696	28.6734	13.2038								19.6797	29.2587	9.57897									15.0998	27.8691	12.7692
		19.8078	29.3147	9.50691	9.54756		-0.0449701						15.2551	28.6703	13.4152	13.199		0.0352757					19.7696	29.4105	9.64088	9.71776		-0.0758996						15.1875	27.8603	12.6728	12.6598		-0.0416912
		19.7665	29.2656	9.49907									15.374	28.4887	13.1147								19.7298	29.4793	9.74955									15.1418	27.7915	12.6497
		19.7364	29.3731	9.6367									15.3172	28.3844	13.0672								19.7061	29.469	9.76286									15.1731	27.8299	12.6568
	pre-miR-155 binder 5000 nM	19.494	28.945	9.45098	9.6149		0.0223759	0.98461				pre-miR-155 binder 5000 nM	15.3674	28.2041	12.8367	12.959		-0.204802	1.15253			pre-miR-155 amide binder 5000 nM	19.8704	29.5032	9.63274	9.78511		-0.00855356	1.00595				pre-miR-155 amide binder 5000 nM	15.2018	28.3029	13.1011	13.0297		0.328203	0.796528
		19.4972	29.1643	9.66708				1.014					15.5635	28.4178	12.8543				0.946617				19.8516	29.71	9.85845				1.03597					15.2248	28.2029	12.9781				1.14398
		19.4434	29.1701	9.72665				0.992313					15.3173	28.5032	13.1859				1.00321				19.8491	29.7132	9.86414				1.01382					15.2124	28.2222	13.0098				1.19194
		18.9902	28.4675	9.47723	9.57247		-0.0200546						15.3184	28.5138	13.1954	13.2429		0.0791469					19.2807	29.1739	9.89322	9.74268		-0.0509841						15.2111	27.9556	12.7445	12.5074		-0.194056
		18.9658	28.5758	9.60995									15.3847	28.6002	13.2156								19.2435	28.9301	9.68661									15.1893	27.528	12.3387
		18.965	28.5953	9.63024									15.297	28.6147	13.3177								19.2898	28.938	9.64821									15.1895	27.6285	12.439
		19.673	29.2357	9.56262	9.60366		0.0111331						14.9856	28.5253	13.5397	13.1591		-0.00462831					19.4906	29.3071	9.81652	9.77387		-0.0197964						15.2321	28.8735	13.6414	12.4481		-0.253311
		19.5892	29.077	9.48778									15.0983	27.8874	12.7891								19.4735	29.2103	9.7369									15.2064	27.0099	11.8034
		19.5635	29.3241	9.76059									15.1527	28.3013	13.1486								19.4891	29.2573	9.76819									15.2145	27.1141	11.8996
												Vehicle		27.7402	12.7236	12.5906	12.5218	0.0688693	0.953385
														27.1751	12.0849				1.08684													pre-miR-155	vehicle		26.8407	11.6277	11.9941	12.0403	-0.0461248	1.03249
														27.8696	12.9634				0.965082																27.3118	12.0462				0.946539
														27.8838	12.3967	12.4016		-0.120146																	27.5139	12.3085				1.02324
														27.7478	12.0626																				27.4342	12.2425	12.1195		0.0792664
														28.0883	12.7455																				27.5209	12.173
														27.9137	12.5808	12.573		0.0512767																	27.4298	11.9432
														27.9954	12.6993																				25.1007	10.4518	12.0071		-0.0331415
														27.7781	12.4389																				27.5303	12.7424
												pre-miR-155 binder 10 nM		27.9112	12.3093	12.456		-0.0657968	1.04666																27.3881	12.8272
														28.0889	12.4792				1.23711														pre-miR-155 amide binder 10 nM		27.1749	12.0315	11.8762		-0.164122	1.12048
														28.0658	12.5794				0.814332																26.9729	11.8557				1.3147
														27.9251	12.264	12.2148		-0.306978																	27.0373	11.7412				1.09416
														28.0214	12.2379																				26.7077	11.822	11.6455		-0.394738
														27.8562	12.1424																				26.7003	11.4497
														27.8886	12.7895	12.8181		0.296311																	26.9024	11.6649
														28.0505	12.9988																				26.8886	11.7839	11.9104		-0.129825
														27.9182	12.6659																				27.2887	12.0329
												pre-miR-155 binder 100 nM		28.4306	12.734	12.7227		0.200986	0.869956																27.1217	11.9145
														28.5726	12.7819				1.04381														pre-miR-155 amide binder 100 nM		26.7684	11.9769	12.0743		0.034035	0.976685
														28.4862	12.6523				0.942972																26.9143	12.2527				1.11893
														27.7876	12.1814	12.4599		-0.0618576																	26.8636	11.9934				1.04491
														28.2625	12.8924																				26.9273	12.1657	11.8781		-0.162126
														27.811	12.3059																				26.763	11.5741
														27.3953	12.761	12.6065		0.0847133																	26.8508	11.8946
														27.2914	12.5442																				26.9874	12.0436	11.9769		-0.063384
														27.0763	12.5142																				26.9395	11.9301
												pre-miR-155 binder 1000 nM		28.1955	12.9155	12.9233		0.401551	0.757044																26.9433	11.9569
														28.2235	12.9317				1.12604														pre-miR-155 amide binder 1000 nM		27.1536	11.9467	12.0594		0.0191282	0.986829
														28.2543	12.9227				0.994886																27.192	11.7651				1.00884
														27.7124	12.1513	12.3505		-0.171254																	27.665	12.4664				0.689481
														27.8036	12.5683																				27.2078	12.1019	12.0276		-0.0127
														27.8015	12.3319																				27.2271	12.1201
														27.8633	12.6082	12.5292		0.00739703																	26.9605	11.8607
														27.8778	12.5038																				27.2621	12.0746	12.5767		0.536418
														27.7926	12.4754																				27.3627	12.2209
												pre-miR-155 binder 5000 nM		28.3853	13.0179	12.8106		0.288856	0.818551																28.6077	13.4346
														28.2172	12.6537				0.961305														pre-miR-155 amide binder 5000 nM		27.3981	12.1962	12.6508		0.610535	0.654954
														28.0776	12.7603				1.31377																27.5023	12.2775				1.23682
														27.9346	12.6163	12.5787		0.056934																	28.6911	13.4787				1.12391
														27.9342	12.5496																				27.0063	11.7951	11.7336		-0.306631
														27.8672	12.5703																				27.0256	11.8363
														27.3441	12.3585	12.128		-0.393714																	26.759	11.5695
														27.1284	12.0301																				26.6074	11.3753	11.8717		-0.168531
														27.1482	11.9955																				26.7079	11.5015
																																			27.953	12.7384
[truncated: 5 more columns]

## Sheet: Panel f-miR-1266
pre-miR-1226
vehicle before pulldown
	18S	pre-miR-1226	ΔCt
biological replicate #1	12.3167	19.5391	7.22241	technical replicate #1
	12.7553	19.5649	6.80959	technical replicate #2
	12.3938	19.4045	7.01071	technical replicate #3
biological replicate #2	12.1709	19.9128	7.74195	technical replicate #1
	12.2913	19.7476	7.45628	technical replicate #2
	12.4706	19.1263	6.65565	technical replicate #3
biological replicate #3	12.7167	20.5119	7.79519	technical replicate #1
	12.5278	19.689	7.16112	technical replicate #2
	12.3702	20.5099	8.13969	technical replicate #3
vehicle after pulldown
	18S	pre-miR-1226	ΔCt		pulldown fraction ΔCt - before pulldown ΔCt		average ΔCt of 3 technical replicate		average ΔCt of vehicle		Relative fold enrichment
biological replicate #1	20.9716	20.9701	-0.001515		-7.22393		-6.31887		-6.45252		0.911522
	20.9041	21.9876	1.08347		-5.72612
	20.848	21.8522	1.00415		-6.00656
biological replicate #2	21.1478	20.7195	-0.428292		-8.17024		-6.56367				1.08009
	21.1047	22.5944	1.48969		-5.96659
	21.1549	22.2564	1.10147		-5.55419
biological replicate #3	20.6551	20.4179	-0.237208		-8.0324		-6.47501				1.01571
	20.3715	22.6385	2.26697		-4.89415
	20.4372	22.0784	1.6412		-6.49849
pre-miR-155-ChemCLIP before pulldown			ΔCt
	18S	pre-miR-1226
biological replicate #1	12.4324	19.5667	7.13421	technical replicate #1
	12.1038	19.0833	6.97958	technical replicate #2
	12.2763	23.0767	10.8004	technical replicate #3
biological replicate #2	12.5929	21.9464	9.35347	technical replicate #1
	12.6404	21.7168	9.07642	technical replicate #2
	12.5584	19.989	7.43056	technical replicate #3
biological replicate #3	12.5959	22.4886	9.89275	technical replicate #1
	12.5405	19.73	7.18956	technical replicate #2
	12.6482	19.5833	6.93504	technical replicate #3
pre-miR-155-ChemCLIP after pulldown
	18S	pre-miR-1226	ΔCt		pulldown fraction ΔCt - before pulldown ΔCt		average ΔCt of 3 technical replicate				Relative fold enrichment
biological replicate #1	24.1636	22.5958	-1.56778		-8.70199		-9.69968				9.49497
	23.8946	22.982	-0.912569		-7.89215
	23.7776	22.0731	-1.70452		-12.5049
biological replicate #2	22.9907	19.5538	-3.43689		-12.7904		-10.0767				12.3305
	22.7957	21.1389	-1.65681		-10.7332
	22.9265	23.6507	0.72412		-6.70644
biological replicate #3	19.7493	16.7553	-2.99409		-12.8868		-10.4347				15.8039
	19.6783	17.6262	-2.05211		-9.24167
	19.7038	17.4632	-2.24064		-9.17568

## Sheet: Panel f-miR3168
pre-miR-3168
vehicle before pulldown
	18S	pre-miR-3168	ΔCt
biological replicate #1	12.4888	25.6855	13.1967	technical replicate #1
	12.0083	25.8815	13.8731	technical replicate #2
	12.2854	25.9091	13.6236	technical replicate #3
biological replicate #2	12.146	25.9792	13.8332	technical replicate #1
	12.2116	25.5669	13.3554	technical replicate #2
	12.3525	25.7021	13.3496	technical replicate #3
biological replicate #3	11.8608	26.933	15.0722	technical replicate #1
	12.0092	26.7401	14.7309	technical replicate #2
	12.2528	26.3157	14.0629	technical replicate #3
vehicle after pulldown
	18S	pre-miR-1226	ΔCt		pulldown fraction ΔCt - before pulldown ΔCt		average ΔCt of 3 technical replicate		average ΔCt of vehicle		Relative fold enrichment
biological replicate #1	20.9972	28.0396	7.0424		-6.15426		-6.25078		-6.08591		1.12107
	20.9624	28.2342	7.27172		-6.6014
	20.9952	28.6222	7.62695		-5.99669
biological replicate #2	21.1568	28.5768	7.41999		-6.41319		-5.77024				0.803475
	21.0101	29.0076	7.99756		-5.3578
	20.9835	28.7934	7.80987		-5.53973
biological replicate #3	22.5644	30.7517	8.18737		-6.88487		-6.23671				1.11019
	22.4605	30.9026	8.44213		-6.28873
	22.4115	30.9378	8.52632		-5.53654
pre-miR-155-ChemCLIP before pulldown			ΔCt
	18S	pre-miR-3168
biological replicate #1	12.6616	25.6971	13.0355	technical replicate #1
	12.4654	25.5438	13.0784	technical replicate #2
	12.654	25.4531	12.7991	technical replicate #3
biological replicate #2	12.7579	25.9863	13.2283	technical replicate #1
	12.655	26.3322	13.6773	technical replicate #2
	12.5507	26.0322	13.4815	technical replicate #3
biological replicate #3	12.7096	26.8337	14.1241	technical replicate #1
	12.7381	26.6482	13.9101	technical replicate #2
	12.7877	26.6212	13.8335	technical replicate #3
pre-miR-155-ChemCLIP after pulldown
	18S	pre-miR-3168	ΔCt		pulldown fraction ΔCt - before pulldown ΔCt		average ΔCt of 3 technical replicate				Relative fold enrichment
biological replicate #1	23.9431	29.3971	5.45394		-7.58159		-7.40421				2.49372
	23.9702	29.3344	5.36412		-7.71429
	23.7299	29.6123	5.88237		-6.91676
biological replicate #2	22.8339	29.3245	6.49059		-6.73775		-7.22739				2.20608
	22.7693	29.0698	6.30044		-7.37682
	22.9167	28.8307	5.91393		-7.56761
biological replicate #3	19.7649	26.1059	6.34098		-7.78316		-7.65757				2.97247
	19.8889	26.2406	6.35164		-7.55849
	19.6592	25.8616	6.20247		-7.63107

## Sheet: Panel f-miR-4435
pre-miR-4435
vehicle before pulldown
	18S	pre-miR-4435	ΔCt
biological replicate #1	12.4888	23.3231	10.8342	technical replicate #1
	12.0083	23.0587	11.0503	technical replicate #2
	12.2854	23.6091	11.3237	technical replicate #3
biological replicate #2	12.146	25.5279	13.3819	technical replicate #1
	12.2116	25.0903	12.8787	technical replicate #2
	12.3525	25.9545	13.6019	technical replicate #3
biological replicate #3	11.8608	23.2506	11.3898	technical replicate #1
	12.0092	24.0748	12.0656	technical replicate #2
	12.2528	24.2649	12.0121	technical replicate #3
vehicle after pulldown
	18S	pre-miR-4435	ΔCt		pulldown fraction ΔCt - before pulldown ΔCt		average ΔCt of 3 technical replicate		average ΔCt of vehicle		Relative fold enrichment
biological replicate #1	20.9972	29.5405	8.54327		-2.29097		-4.12836		-4.38821		0.835174
	20.9624	26.3784	5.41598		-5.63436
	20.9952	27.8591	6.86391		-4.45975
biological replicate #2	21.1568	29.6414	8.48457		-4.89732		-4.1814				0.866453
	21.0101	30.1292	9.11914		-3.7596
	20.9835	30.6982	9.71466		-3.88729
biological replicate #3	22.5644	28.1953	5.63098		-5.75886		-4.85487				1.3819
	22.4605	30.0431	7.58264		-4.483
	22.4115	30.1009	7.68937		-4.32274
pre-miR-155-ChemCLIP before pulldown			ΔCt
	18S	pre-miR-4435
biological replicate #1	12.6616	24.319	11.6574	technical replicate #1
	12.4654	23.8231	11.3577	technical replicate #2
	12.654	24.3569	11.7029	technical replicate #3
biological replicate #2	12.7579	24.6929	11.9349	technical replicate #1
	12.655	23.5928	10.9378	technical replicate #2
	12.5507	24.3809	11.8302	technical replicate #3
biological replicate #3	12.7096	24.6793	11.9697	technical replicate #1
	12.7381	24.2575	11.5193	technical replicate #2
	12.7877	24.4319	11.6442	technical replicate #3
pre-miR-155-ChemCLIP after pulldown
	18S	pre-miR-4435	ΔCt		pulldown fraction ΔCt - before pulldown ΔCt		average ΔCt of 3 technical replicate				Relative fold enrichment
biological replicate #1	23.9431	29.7898	5.8467		-5.81069		-5.70789				2.49611
	23.9702	30.125	6.15481		-5.20289
	23.7299	29.3227	5.59281		-6.1101
biological replicate #2	22.8339	28.7585	5.92459		-6.01036		-6.12448				3.33173
	22.7693	27.6648	4.89544		-6.04236
	22.9167	28.4262	5.50951		-6.32072
biological replicate #3	19.7649	26.6755	6.91059		-5.05912		-5.74288				2.55739
	19.8889	24.0318	4.1429		-7.37643
	19.6592	26.5103	6.85111		-4.7931

## Sheet: Panel f-miR-4640
pre-miR-4640
vehicle before pulldown
	18S	pre-miR-4640	ΔCt
biological replicate #1	12.4888	22.3317	9.84291	technical replicate #1
	12.0083	22.4195	10.4112	technical replicate #2
	12.2854	22.33	10.0446	technical replicate #3
biological replicate #2	12.146	22.5214	10.3754	technical replicate #1
	12.2116	22.5153	10.3038	technical replicate #2
	12.3525	22.2465	9.89395	technical replicate #3
biological replicate #3	11.8608	22.6826	10.8219	technical replicate #1
	12.0092	22.553	10.5438	technical replicate #2
	12.2528	22.563	10.3102	technical replicate #3
vehicle after pulldown
	18S	pre-miR-4640	ΔCt		pulldown fraction ΔCt - before pulldown ΔCt		average ΔCt of 3 technical replicate		average ΔCt of vehicle		Relative fold enrichment
biological replicate #1	20.9972	27.7343	6.73708		-3.10583		-3.43175		-3.32992		1.07314
	20.9624	27.6758	6.71335		-3.6978
	20.9952	27.5482	6.55296		-3.49163
biological replicate #2	21.1568	27.7277	6.57086		-3.80456		-3.4397				1.07906
	21.0101	27.9177	6.9076		-3.39617
	20.9835	27.7591	6.77558		-3.11837
biological replicate #3	22.5644	29.7807	7.21634		-3.60551		-3.11831				0.863572
	22.4605	30.0333	7.5728		-2.97104
	22.4115	29.9433	7.5318		-2.77838
pre-miR-155-ChemCLIP before pulldown			ΔCt
	18S	pre-miR-4640
biological replicate #1	12.6616	19.797	7.13541	technical replicate #1
	12.4654	19.9773	7.51187	technical replicate #2
	12.654	19.8777	7.22371	technical replicate #3
biological replicate #2	12.7579	20.9995	8.24155	technical replicate #1
	12.655	21.4557	8.80076	technical replicate #2
	12.5507	21.0117	8.46102	technical replicate #3
biological replicate #3	12.7096	26.1073	13.3977	technical replicate #1
	12.7381	26.2869	13.5487	technical replicate #2
	12.7877	26.35	13.5623	technical replicate #3
pre-miR-155-ChemCLIP after pulldown
	18S	pre-miR-4640	ΔCt		pulldown fraction ΔCt - before pulldown ΔCt		average ΔCt of 3 technical replicate				Relative fold enrichment
biological replicate #1	23.9431	29.6863	5.74317		-1.39224		-1.23546				0.234156
	23.9702	29.8883	5.91807		-1.59379
	23.7299	30.2333	6.50336		-0.72035
biological replicate #2	22.8339	30.124	7.29013		-0.951427		-1.20063				0.228571
	22.7693	30.3347	7.56537		-1.2354
	22.9167	29.9627	7.04595		-1.41507
biological replicate #3	19.7649	29.8547	10.0898		-3.30788		-3.24073				0.940049
	19.8889	30.1181	10.2292		-3.31954
	19.6592	30.1267	10.4675		-3.09476

## Sheet: Panel f-miR-4700
pre-miR-4700
vehicle before pulldown
	18S	pre-miR-4700	ΔCt
biological replicate #1	12.4888	26.3367	13.8479	technical replicate #1
	12.0083	26.2485	14.2402	technical replicate #2
	12.2854	26.4157	14.1303	technical replicate #3
biological replicate #2	12.146	26.0498	13.9038	technical replicate #1
	12.2116	26.0989	13.8873	technical replicate #2
	12.3525	26.0874	13.7349	technical replicate #3
biological replicate #3	11.8608	26.1557	14.2949	technical replicate #1
	12.0092	25.9404	13.9312	technical replicate #2
	12.2528	26.0748	13.822	technical replicate #3
vehicle after pulldown
	18S	pre-miR-4700	ΔCt		pulldown fraction ΔCt - before pulldown ΔCt		average ΔCt of 3 technical replicate		average ΔCt of vehicle		Relative fold enrichment
biological replicate #1	20.9972	28.3315	7.33427		-6.51366		-6.62474		-6.85041		0.855199
	20.9624	28.3811	7.41864		-6.82152
	20.9952	28.5865	7.59128		-6.53905
biological replicate #2	21.1568	28.1103	6.95346		-6.95031		-6.77482				0.94895
	21.0101	27.9955	6.98543		-6.90191
	20.9835	28.2461	7.26264		-6.47223
biological replicate #3	22.5644	29.3876	6.82329		-7.4716		-7.15168				1.23222
	22.4605	29.407	6.94648		-6.98471
	22.4115	29.2348	6.82327		-6.99872
pre-miR-155-ChemCLIP before pulldown			ΔCt
	18S	pre-miR-4700
biological replicate #1	12.6616	25.8753	13.2137	technical replicate #1
	12.4654	25.8196	13.3542	technical replicate #2
	12.654	25.7885	13.1345	technical replicate #3
biological replicate #2	12.7579	25.8549	13.097	technical replicate #1
	12.655	25.8413	13.1864	technical replicate #2
	12.5507	25.9341	13.3834	technical replicate #3
biological replicate #3	12.7096	26.5913	13.8817	technical replicate #1
	12.7381	26.5189	13.7807	technical replicate #2
	12.7877	26.4392	13.6515	technical replicate #3
pre-miR-155-ChemCLIP after pulldown
	18S	pre-miR-4700	ΔCt		pulldown fraction ΔCt - before pulldown ΔCt		average ΔCt of 3 technical replicate				Relative fold enrichment
biological replicate #1	23.9431	25.9097	1.96653		-11.2472		-9.76058				7.51705
	23.9702	28.1446	4.1744		-9.17981
	23.7299	28.0097	4.27975		-8.85477
biological replicate #2	22.8339	25.8896	3.0557		-10.0413		-9.68068				7.11208
	22.7693	26.6021	3.8328		-9.35356
	22.9167	26.653	3.73623		-9.64722
biological replicate #3	19.7649	24.2379	4.47299		-9.40869		-9.46583				6.12803
	19.8889	24.0033	4.11433		-9.66642
	19.6592	23.9883	4.32912		-9.3224

## Sheet: Panel f other plots
miR-155							miR-101-1							miR-18a							miR-196a
Concentration	0	0.1	1	5	10		Concentration	0	0.1	1	5	10		Concentration	0	0.1	1	5	10		Concentration	0	0.1	1	5	10
miR-155	28.1151	27.7029	28.1175	28.104	27.4937		miR-101-1	29.8612	29.3848	29.3765	29.587	29.6036		miR-18a	29.095	28.7292	28.7622	29.3716	29.3284		miR-196a	26.7816	26.5616	26.6449	27.1566	27.428
	28.2416	27.9353	27.8484	27.9256	27.802			29.5273	29.0842	29.5905	29.7363	29.5792			28.9184	28.4286	28.9305	29.0065	29.7198			26.9945	26.4531	26.6923	26.8269	27.0378
	27.9388	27.8105	27.9054	27.9714	27.8095			29.3007	29.4113	29.7152	29.7343	29.5516			28.5644	28.7558	28.7817	29.1366	29.4941			26.4848	26.3684	26.4743	27.2885	26.88
RNU6	16.0426	15.8358	15.821	15.9646	15.501		RNU6	16.0426	15.8358	15.821	15.9646	15.501		RNU6	16.0426	15.8358	15.821	15.9646	15.501		RNU6	16.0426	15.8358	15.821	15.9646	15.501
	16.0318	15.7287	15.7676	15.8286	15.6979			16.0318	15.7287	15.7676	15.8286	15.6979			16.0318	15.7287	15.7676	15.8286	15.6979			16.0318	15.7287	15.7676	15.8286	15.6979
	15.7773	15.826	15.8334	15.8432	15.8404			15.7773	15.826	15.8334	15.8432	15.8404			15.7773	15.826	15.8334	15.8432	15.8404			15.7773	15.826	15.8334	15.8432	15.8404
DeltaCt	12.0725	11.8672	12.2964	12.1394	11.9927		DeltaCt	13.8186	13.549	13.5555	13.6225	14.1025		DeltaCt	13.0524	12.8935	12.9412	13.4071	13.8274		DeltaCt	10.739	10.7258	10.8239	11.192	11.927
	12.2098	12.2067	12.0808	12.0969	12.1041			13.4955	13.3555	13.8229	13.9076	13.8813			12.8866	12.7	13.1629	13.1779	14.0219			10.9627	10.7245	10.9247	10.9983	11.3398
	12.1615	11.9845	12.072	12.1281	11.969			13.5234	13.5853	13.8818	13.8911	13.7112			12.787	12.9298	12.9483	13.2934	13.6536			10.7075	10.5424	10.6409	11.4453	11.0395
Average	12.1479						Average	13.6125						Average	12.9087						Average	10.8031
Fold Change	1.05367	1.21483	0.902186	1.00595	1.11362		Fold Change	0.86686	1.045	1.04029	0.993123	0.712		Fold Change	0.905183	1.01059	0.977714	0.7079	0.528991		Fold Change	1.04543	1.055	0.985657	0.763706	0.458836
	0.958029	0.96011	1.04762	1.03597	1.03087			1.08449	1.195	0.86431	0.815	0.83			1.01543	1.15566	0.838455	0.829752	0.462263			0.895234	1.056	0.919151	0.873425	0.68931
	0.990646	1.11992	1.05402	1.01382	1.13201			1.06371	1.019	0.829714	0.824388	0.933892			1.08796	0.985451	0.972879	0.765924	0.596686			1.06849	1.198	1.11896	0.640727	0.848831
miR-1226							miR-3168							miR-363							miR-3945
Concentration	0	0.1	1	5	10		Concentration	0	0.1	1	5	10		Concentration	0	0.1	1	5	10		Concentration	0	0.1	1	5	10
miR-1226	29.2442	28.9146	28.7975	29.0507	28.3272		miR-3168	30.3026	29.7682	29.9007	29.7175	29.6947		miR-363	28.8383	28.8966	28.475	28.857	28.5166		miR-3945	28.512	28.3939	28.7	28.8785	27.9609
	29.1019	28.8958	28.7852	28.7493	28.7366			29.8843	29.537	29.5842	29.8144	29.6951			29.1557	28.6237	28.648	28.5879	28.5678			28.8767	28.5403	28.4359	28.5351	27.9962
	28.7111	28.8675	29.2385	28.7862	29.1317			29.6609	29.6663	30.1736	29.7094	29.9937			28.754	28.6215	29.1767	28.5021	28.9005			28.1062	28.5037	27.9667	28.1282	28.5103
RNU6	16.0426	15.8358	15.821	15.9646	15.501		RNU6	16.0426	15.8358	15.821	15.9646	15.501		RNU6	16.0426	15.8358	15.821	15.9646	15.501		RNU6	16.0426	15.8358	15.821	15.9646	15.501
	16.0318	15.7287	15.7676	15.8286	15.6979			16.0318	15.7287	15.7676	15.8286	15.6979			16.0318	15.7287	15.7676	15.8286	15.6979			16.0318	15.7287	15.7676	15.8286	15.6979
	15.7773	15.826	15.8334	15.8432	15.8404			15.7773	15.826	15.8334	15.8432	15.8404			15.7773	15.826	15.8334	15.8432	15.8404			15.7773	15.826	15.8334	15.8432	15.8404
DeltaCt	13.2016	13.0788	12.9765	13.0861	12.8262		DeltaCt	14.26	13.9324	14.0797	13.7529	14.1937		DeltaCt	12.7957	13.0608	12.654	12.8924	13.0156		DeltaCt	12.4694	12.5581	12.879	12.9139	12.4599
	13.0701	13.1672	13.0176	12.9207	13.0387			13.8525	13.8084	13.8166	13.9858	13.9972			13.1239	12.895	12.8804	12.7593	12.8699			12.8449	12.8116	12.6683	12.7064	12.2983
	12.9338	13.0415	13.4051	12.943	13.2913			13.8835	13.8403	14.3402	13.8661	14.1532			12.9766	12.7955	13.3433	12.6588	13.0601			12.3289	12.6777	12.1333	12.285	12.6699
Average	13.0685						Average	13.9987						Average	12.9654						Average	12.5477
Fold Change	0.911886	0.992876	1.06587	0.987877	1.18285		Fold Change	0.834333	1.047	0.945398	1.18575	0.873549		Fold Change	1.12484	0.936	1.24097	1.05194	0.965821		Fold Change	1.0558	0.992816	0.794853	0.775856	1.0628
	0.998875	0.933883	1.03587	1.10786	1.02087			1.10664	1.141	1.1345	1.00895	1.00103			0.895954	1.05	1.06073	1.15362	1.06848			0.813849	0.832846	0.91983	0.895834	1.18878
	1.09786	1.01887	0.791901	1.09086	0.856893			1.08306	1.116	0.789221	1.0962	0.898408			0.992253	1.125	0.769579	1.23678	0.936509			1.16378	0.913831	1.33275	1.19978	0.91883
miR-4435							miR-4640							miR-4700							let-7g
Concentration	0	0.1	1	5	10		Concentration	0	0.1	1	5	10		Concentration	0	0.1	1	5	10		Concentration	0	0.1	1	5	10
miR-4435	27.2333	26.9147	27.3313	28.1332	27.6112		miR-4640	23.2596	23.209	23.0959	23.3491	23.052		miR-4700	29.531	29.5216	29.216	29.3874	28.8407		let-7g	23.4411	23.5312	23.1014	23.2969	22.7301
	26.9465	26.7413	27.3744	27.5759	27.7347			23.554	22.8387	23.2295	23.0801	22.9674			29.5918	29.0913	29.383	29.4079	29.3536			23.5158	23.0413	23.408	23.2011	23.3012
	26.817	26.5454	27.3556	27.643	27.6921			23.0438	23.4599	23.3	22.9283	23.0095			29.3285	29.2157	29.4291	29.4663	29.085			23.2716	23.1944	23.4351	23.1147	23.3951
RNU6	16.0426	15.8358	15.821	15.9646	15.501		RNU6	16.0426	15.8358	15.821	15.9646	15.501		RNU6	16.0426	15.8358	15.821	15.9646	15.501		RNU6	16.0426	15.8358	15.821	15.9646	15.501
	16.0318	15.7287	15.7676	15.8286	15.6979			16.0318	15.7287	15.7676	15.8286	15.6979			16.0318	15.7287	15.7676	15.8286	15.6979			16.0318	15.7287	15.7676	15.8286	15.6979
	15.7773	15.826	15.8334	15.8432	15.8404			15.7773	15.826	15.8334	15.8432	15.8404			15.7773	15.826	15.8334	15.8432	15.8404			15.7773	15.826	15.8334	15.8432	15.8404
DeltaCt	11.1907	11.0789	11.5102	12.1686	12.1102		DeltaCt	7.21702	7.37327	7.27491	7.38455	7.55102		DeltaCt	13.4884	13.6858	13.395	13.4228	13.3397		DeltaCt	7.39853	7.69543	7.28039	7.33229	7.22906
	10.9147	11.0126	11.6068	11.7473	12.0368			7.52227	7.10999	7.46189	7.25143	7.26944			13.56	13.3626	13.6154	13.5792	13.6557			7.484	7.31261	7.64042	7.37248	7.60328
	11.0396	10.7194	11.5222	11.7997	11.8517			7.26651	7.63394	7.46657	7.08504	7.16903			13.5512	13.3898	13.5957	13.6231	13.2446			7.49431	7.36841	7.60168	7.2715	7.55469
Average	11.0483						Average	7.33527						Average	13.5332						Average	7.45895
Fold Change	0.906047	0.97905	0.726037	0.460024	0.479025		Fold Change	1.08542	0.974	1.04273	0.966418	0.861097		Fold Change	1.03157	0.899621	1.10054	1.07955	1.14352		Fold Change	1.04277	0.848813	1.13175	1.09176	1.17274
	1.09706	1.02505	0.679035	0.616032	0.504026			0.87843	1.169	0.91597	1.05983	1.04669			0.981587	1.12553	0.944603	0.968592	0.918613			0.982783	1.10676	0.881805	1.06177	0.9048
	1.00605	1.25606	0.720037	0.594031	0.57303			1.04881	0.813	0.913004	1.18939	1.12213			0.987584	1.10454	0.957597	0.939605	1.22149			0.975785	1.06476	0.9058	1.13875	0.935793
