# Supplementary material for: Programming inactive RNA-binding small molecules into bioactive degraders
Source: Nature. 2023 May 24;618(7963):169–79. doi: 10.1038/s41586-023-06091-8 (PMC10232370; doi:10.1038/s41586-023-06091-8)
Supplement: Supplementary file 10 — Source Data Extended Data Fig. 7 [file 41586_2023_6091_MOESM10_ESM.xlsx]

## Sheet: Panel a
LEFT PANEL								RIGHT PANEL
	Replicate1	Replicate2	Replicate3						Replicate1	Replicate2	Replicate3
Cleavage product intensity	27654	5182	71203	vehicle				Cleavage product intensity	11943	2372	12825	Pre-miR-155-RiboTAC 100 nM
	60825	10886	43997	Pre-miR-155-RiboTAC 100 nM					7208	1600	5883	Pre-miR-155-RiboTAC 100 nM+ pre-miR-155 binder 100 nM
	55894	19284	67815	Pre-miR-155-RiboTAC 1,000 nM					4349	1506	4139	Pre-miR-155-RiboTAC 100 nM+ pre-miR-155 binder 1,000 nM
	116160	31859	280416	Pre-miR-155-RiboTAC 10,000 nM					4008	1071	1374	Pre-miR-155-RiboTAC 100 nM+ pre-miR-155 binder 10,000 nM
									1198	292	920	Pre-miR-155-RiboTAC 100 nM+ pre-miR-155 binder 100,000 nM
Full length intensity	3598266	2967002	3023047	vehicle
	3532646	3395250	2870896	Pre-miR-155-RiboTAC 100 nM				Full length intensity	885070	1502683	2180872	Pre-miR-155-RiboTAC 100 nM
	3490736	3276207	2827557	Pre-miR-155-RiboTAC 1,000 nM					793901	1671698	2121296	Pre-miR-155-RiboTAC 100 nM+ pre-miR-155 binder 100 nM
	3927266	2948350	2839518	Pre-miR-155-RiboTAC 10,000 nM					817992	1574019	2131134	Pre-miR-155-RiboTAC 100 nM+ pre-miR-155 binder 1,000 nM
									821309	1514260	2192560	Pre-miR-155-RiboTAC 100 nM+ pre-miR-155 binder 10,000 nM
									775805	1685193	2263056	Pre-miR-155-RiboTAC 100 nM+ pre-miR-155 binder 100,000 nM
Cleavage/full length	0.00768537	0.00174654	0.0235534	vehicle
	0.017218	0.00320624	0.0153252	Pre-miR-155-RiboTAC 100 nM
	0.0160121	0.00588607	0.0239836	Pre-miR-155-RiboTAC 1,000 nM				Cleavage/full length	0.0134939	0.00157851	0.00588068	Pre-miR-155-RiboTAC 100 nM
	0.0295778	0.0108057	0.0987548	Pre-miR-155-RiboTAC 10,000 nM					0.00907922	0.000957111	0.0027733	Pre-miR-155-RiboTAC 100 nM+ pre-miR-155 binder 100 nM
									0.00531668	0.000956786	0.00194216	Pre-miR-155-RiboTAC 100 nM+ pre-miR-155 binder 1,000 nM
									0.00488001	0.000707276	0.000626665	Pre-miR-155-RiboTAC 100 nM+ pre-miR-155 binder 10,000 nM
Normalized value	0.259835	0.161632	0.238504	vehicle					0.0015442	0.000173274	0.00040653	Pre-miR-155-RiboTAC 100 nM+ pre-miR-155 binder 100,000 nM
	0.582124	0.296718	0.155184	Pre-miR-155-RiboTAC 100 nM
	0.541355	0.544719	0.24286	Pre-miR-155-RiboTAC 1,000 nM
	1	1	1	Pre-miR-155-RiboTAC 10,000 nM				Normalized value	1	1	1	Pre-miR-155-RiboTAC 100 nM
									0.672841	0.606338	0.471596	Pre-miR-155-RiboTAC 100 nM+ pre-miR-155 binder 100 nM
									0.394007	0.606133	0.330261	Pre-miR-155-RiboTAC 100 nM+ pre-miR-155 binder 1,000 nM
									0.361647	0.448066	0.106563	Pre-miR-155-RiboTAC 100 nM+ pre-miR-155 binder 10,000 nM
									0.114437	0.109771	0.0691298	Pre-miR-155-RiboTAC 100 nM+ pre-miR-155 binder 100,000 nM

## Sheet: Panel c
	Pre-miR-155-RiboTAC (uM)					Pre-miR-155-Ctr (uM)
	0	0.02	0.1	0.5	1	0.01	0.1	1	5
	100.241	97.1331	100.01	73.9775	59.7434	93.4687	99.8537	54.0188	24.9244
	109.463	86.6079	109.763	85.7057	54.4306	97.539	99.858	57.1961	17.239
	90.2967	105.654	90.417	62.2494	65.0561	97.8858	96.2819	55.718	21.1489
						97.8337	109.039	56.2425	27.7593
	Pre-miR-155-RiboTAC (uM)					Pre-miR-155-Ctr (uM)
	0	0.02	0.1	0.5	1	0.01	0.1	1	5
	12466.4	12079.9	12437.7	9200.18	7429.96	11624.2	12418.3	6718.02	3099.71
	13613.3	10770.9	13650.7	10658.7	6769.24	12130.4	12418.8	7113.17	2143.92
	11229.7	13139.6	11244.7	7741.62	8090.68	12173.5	11974.1	6929.34	2630.17
						12167	13560.6	6994.57	3452.27
average of vehicle	12436.5
normalized to vehicle	100.241	97.1331	100.01	73.9775	59.7434	93.4687	99.8537	54.0188	24.9244
	109.463	86.6079	109.763	85.7057	54.4306	97.539	99.858	57.1961	17.239
	90.2967	105.654	90.417	62.2494	65.0561	97.8858	96.2819	55.718	21.1489
						97.8337	109.039	56.2425	27.7593

## Sheet: Panel d
	Raw Ct
	RNU6	miR-155		ΔCt	average ΔCt of 3 technical replicate	average ΔCt of vehicle	ΔΔCt	Relative fold change
Vehicle	21.2369	29.515		8.27809	8.14288	8.1707	-0.0278137	1.01947		Vehicle
	21.2466	29.3292		8.08256				0.870366
	21.2662	29.3342		8.06799				1.127
	20.4864	28.9926		8.50621	8.371		0.200306
	20.6545	28.9854		8.33086
	20.9269	29.2028		8.27593
	20.0997	28.2331		8.13341	7.9982		-0.172493
	20.294	28.149		7.85508
	20.6231	28.6292		8.00612
3h	19.6758	28.65		8.97413	9.0029		0.832208	0.561669		3h
	19.5582	28.5108		8.95267				0.612658
	19.5257	28.6076		9.08191				1.36063
	20.039	28.8632		8.82426	8.87754		0.706846
	19.9483	28.8271		8.87877
	19.9315	28.861		8.92959
	21.1762	28.7432		7.56693	7.72642		-0.444274
	21.1377	29.0892		7.95152
	21.1114	28.7722		7.66082
6h	21.309	30.3533		9.04433	9.05227		0.881576	0.542774		6h
	21.299	30.3877		9.0887				0.718729
	21.4109	30.4347		9.02378				1.08035
	19.5132	28.1465		8.63328	8.64718		0.47648
	19.4898	28.1446		8.65474
	19.5169	28.1704		8.65351
	20.4822	28.3141		7.8319	8.0592		-0.111497
	20.457	28.5296		8.07268
	20.3551	28.6281		8.27301
12h	21.4263	30.3855		8.95918	8.89975		0.729057	0.603298		12h
	21.4731	30.3256		8.85247				0.780375
	21.3442	30.2318		8.88761				0.718729
	18.3113	26.8509		8.53966	8.52846		0.357761
	18.2784	26.8174		8.53899
	18.2907	26.7974		8.50673
	20.1867	28.9056		8.71885	8.64718		0.47648
	20.2073	28.6788		8.47157
	20.116	28.8671		8.75111
24h	21.7868	30.41		8.62319	8.67806		0.507365	0.703506		24h
	21.8021	30.5162		8.71408				0.52324
	21.836	30.5329		8.69692				0.316119
	20.2284	29.4342		9.20579	9.10515		0.934455
	20.2846	29.3719		9.08737
	20.2387	29.261		9.02229
	20.6373	30.329		9.69165	9.83216		1.66146
	20.7137	30.4955		9.78187
	20.6833	30.7062		10.0229
48h	18.7294	29.1841		10.4547	10.5134		2.34275	0.197134		48h
	18.7386	29.3002		10.5617				0.283244
	18.7215	29.2455		10.5239				0.392162
	18.9295	29.0273		10.0978	9.99058		1.81988
	18.8789	28.6997		9.82085
	18.9093	28.9624		10.0531
	23.0659	32.3864		9.32052	9.52117		1.35048
	23.0133	32.4394		9.42606
	22.9513	32.7682		9.81695

## Sheet: Panel e
				DDCt
	pre-155	18s	DCt	21.635
0	29.596	7.95	21.646	0.011	0.992404		21.635	average Vehicle DCt
0	30.408	8.778	21.63	-0.005	1.00347
0	30.169	8.54	21.629	-0.006	1.00417
0 h	30.296	8.16	22.136	0.501	0.706617
0 h	30.325	8.018	22.307	0.672	0.627636
0 h	30.215	7.554	22.661	1.026	0.49107
				DDCt
	pre-155	18s	DCt	20.746
0	29.9877	9.4799	20.5078	-0.471345	1.3864		20.9791	average Vehicle DCt
0	29.9681	8.98451	20.9836	0.004483	0.996897
0	29.973	8.527	21.446	0.466862	0.723537
12 h	29.9104	8.78689	21.1235	0.144395	0.904759
12 h	31.1264	9.43337	21.693	0.713853	0.60969
12 h	29.9729	8.988	20.9849	0.005768	0.99601
				DDCt
	pre-155	18s	DCt
0	30.5636	9.35246	21.2112	0.006549	0.995471		21.2046	average Vehicle DCt
0	30.8978	9.75307	21.1448	-0.059828	1.04234
0	29.8422	8.58432	21.2579	0.053279	0.963743
24 h	30.489	9.132	21.357	0.15239	0.899759
24 h	30.642	8.893	21.749	0.54439	0.685681
24 h	30.582	8.918	21.664	0.45939	0.727294
				DDCt
	pre-155	18s	DCt
0	30.3005	8.51385	21.7866	-0.138333	0.908568		21.6486	average Vehicle DCt
0	30.1366	8.41637	21.7203	-0.0713333	0.951758
0	30.7056	9.26677	21.4388	0.209667	1.15642
36 h	30.0637	8.42333	21.6404	0.00866667	1.00603
36 h	30.2116	8.48099	21.7306	-0.0823333	0.944529
36 h	30.1653	8.3101	21.8552	-0.206333	0.866737

## Sheet: Panel f
FIRST PANEL (LEFT TO RIGHT)										SECOND PANEL (LEFT TO RIGHT)										THIRD PANEL (LEFT TO RIGHT)											FOURTH PANEL (LEFT TO RIGHT)
	RNU6	miR-155	ΔCt	average ΔCt of 3 technical replicate	average ΔCt of vehicle	ΔΔCt	Relative fold change			pri-miR-155	18S	miR-155	ΔCt	average ΔCt of 3 technical replicate	average ΔCt of vehicle	ΔΔCt	Relative fold change			mature miR-155	RNU6	miR-155	ΔCt	average ΔCt of 3 technical replicate	average ΔCt of vehicle	ΔΔCt	Relative fold change				pri-miR-155	18S	miR-155	ΔCt	average ΔCt of 3 technical replicate	average ΔCt of vehicle	ΔΔCt		Relative fold change
Vehicle	18.1449	31.7816	13.6367	13.6335	13.4269	0.206512	0.86663	Vehicle		Vehicle	16.8575	28.3207	11.4632	11.4808	11.4222	0.0586222	0.960181	Vehicle		Vehicle	20.8828	29.7051	8.82226	8.8075	8.95377	-0.146274	1.10671	Vehicle			Vehicle	16.4807	28.61	12.1293	12.3674	12.1943	0.173147		0.886906	Vehicle
	17.7481	31.6259	13.8778				1.14065				16.8871	28.4374	11.5503				0.852702				20.8188	29.7605	8.94175				0.947514					16.316	28.7741	12.4581					1.19511
	18.143	31.5289	13.3859				1.01161				16.8203	28.2492	11.4289				1.22138				20.5395	29.198	8.65849				0.953634					16.5396	29.0545	12.5149					0.943439
	17.9547	31.5947	13.64	13.2371		-0.189852					16.2497	27.9042	11.6545	11.6521		0.229887					19.5386	28.5172	8.97857	9.03155		0.077781						16.5323	28.4795	11.9472	11.9371		-0.257147
	18.4363	31.6401	13.2038								16.2638	27.7621	11.4983								19.1926	28.7052	9.51264									16.5587	28.6363	12.0776
	18.2	31.0675	12.8675								16.2189	28.0223	11.8034								19.5273	28.1307	8.60345									16.4552	28.2419	11.7867
	18.3095	31.6282	13.3186	13.4103		-0.0166596					16.1883	27.2045	11.0162	11.1337		-0.288509					19.8642	29.0645	9.2003	9.02227		0.068493						16.2549	28.1617	11.9068	12.2783		0.0839993
	17.8344	31.5352	13.7008								16.1381	27.225	11.0869								20.2049	29.1554	8.95048									16.3911	28.8198	12.4287
	18.3284	31.5398	13.2115								16.107	27.4049	11.2979								20.251	29.167	8.91602									16.3565	28.8559	12.4994
										Ac-RiboTAC 10 nM	17.775	29.4636	11.6885	11.7217		0.299552	0.812505	Ac-RiboTAC 10 nM													pre-miR-155-Ctr 10 nM	16.8406	29.103	12.2624	11.8199		-0.374346		1.29625	pre-miR-155-Ctr 10 nM
											17.7864	29.2033	11.417				1.13286															17.0295	28.2865	11.2569					0.988972
											17.8963	29.956	12.0597				0.91208															16.8694	28.8099	11.9405					0.634593
Ac-RiboTAC 10 nM	17.7053	31.1706	13.4652	13.2945		-0.132453	1.09616	Ac-RiboTAC 10 nM			17.5253	28.4591	10.9338	11.2422		-0.179964				pre-miR-155-Ctr 10 nM	19.9226	29.2492	9.32664	8.93899		-0.0147837	1.0103	pre-miR-155-Ctr 10 nM				16.404	28.7579	12.354	12.2103		0.0159988
	17.6329	30.7148	13.0819				0.870518				17.4878	28.8822	11.3943								19.7487	28.4185	8.66983				0.782052					16.1542	28.3721	12.2179
	17.7955	31.1319	13.3364				1.15523				17.4612	28.8597	11.3985								19.9039	28.7244	8.8205				0.948982					16.5292	28.5882	12.0589
	17.7667	31.2222	13.4555	13.627		0.200054					16.4675	27.8414	11.3739	11.555		0.132768					20.4074	29.3199	8.91253	9.30844		0.354664						16.001	28.1122	12.1112	12.8504		0.656097
	17.5216	31.4605	13.9389								16.449	28.0566	11.6076								20.5746	30.0157	9.441									16.4953	29.7052	13.2099
	17.8155	31.3021	13.4866								16.4475	28.1309	11.6834								20.4276	29.9994	9.57178									16.8581	30.0881	13.23
	18.5678	31.4549	12.8872	13.2188		-0.208176				Ac-RiboTAC 10 nM	16.826	28.1261	11.3002	11.2601		-0.162119	1.11893	Ac-RiboTAC 10 nM			19.8482	28.5413	8.69318	9.02932		0.0755473					pre-miR-155-Ctr 100 nM	17.1033	29.4745	12.3712	12.5441		0.34983		0.784677	pre-miR-155-Ctr 100 nM
	18.2868	31.7077	13.4208								16.8944	28.2576	11.3633				1.14819				19.6953	28.6636	8.96832									17.3428	30.1053	12.7625					1.37668
	18.458	31.8063	13.3483								16.8947	28.0115	11.1168				0.985191				19.6685	29.095	9.42646									17.3099	29.8086	12.4986					0.719961
											16.6102	27.8516	11.2414	11.2228		-0.199362																17.2463	29.3325	12.0863	11.7331		-0.461189
											16.5973	27.8027	11.2053																			17.2121	28.4073	11.1953
											16.6359	27.8577	11.2218																			17.1954	29.1132	11.9178
Ac-RiboTAC 100 nM	18.3347	30.9304	12.5958	12.7624		-0.66456	1.58508				16.9573	28.3002	11.343	11.4437		0.0215252				pre-miR-155-Ctr 100 nM	19.6514	29.977	10.3256	9.30847		0.3547	0.782032	pre-miR-155-Ctr 100 nM				17.3638	30.6024	13.2386	12.6683		0.47401
	18.0363	31.1018	13.0655				1.0005				16.9619	28.3787	11.4168								19.485	27.6254	8.14043				0.971188					17.2467	29.842	12.5954
	18.1031	30.729	12.6259				0.792442	Ac-RiboTAC 100 nM			16.99	28.5613	11.5713								19.6732	29.1326	9.4594				0.795359					17.2985	29.4694	12.1709
	18.9408	31.8901	12.9494	13.4262		-0.000724051															19.6755	28.0108	8.33536	8.99595		0.0421773
	18.5679	32.8212	14.2533							pre-miR-155											19.5703	28.6552	9.0849								pre-miR-155
	18.4565	31.5325	13.0761							Vehicle	16.8575	27.1688	10.3113	10.1845	9.94286	0.241599	0.845807	Vehicle			19.4698	29.0374	9.5676								Vehicle	16.4807	29.5859	13.1052	12.8365	12.7993	0.0371663		0.974567	Vehicle
	17.9071	31.2122	13.3052	13.7626		0.335623				(same 18S data as above)	16.8871	26.979	10.0919				1.14628				19.8234	28.9826	9.15911	9.2841		0.330322					(same 18S data as above)	16.316	29.3439	13.0279					1.17329
	17.5855	31.6461	14.0606								16.8203	26.9705	10.1502				1.03143				19.6974	28.4856	8.78821									16.5396	28.9159	12.3763					0.874543
	17.5213	31.4432	13.9219								16.2497	26.0638	9.81411	9.7459		-0.196957					19.6205	29.5254	9.90497									16.5323	28.5509	12.0186	12.5687		-0.230566
											16.2638	26.0423	9.77853																			16.5587	27.915	11.3563
											16.2189	25.864	9.64507																			16.4552	30.7865	14.3313
											16.1883	26.0148	9.82645	9.89822		-0.044642																16.2549	29.3493	13.0944	12.9927		0.193399
											16.1381	26.078	9.93983																			16.3911	29.1368	12.7457
											16.107	26.0354	9.92838																			16.3565	29.4945	13.1379
										Ac-RiboTAC 10 nM	17.775	28.2126	10.4376	10.4199		0.477048	0.718446	Ac-RiboTAC 10 nM													pre-miR-155-Ctr 10 nM	16.8406	29.7026	12.8619	12.9481		0.148774		0.902017	pre-miR-155-Ctr 10 nM
											17.7864	28.1999	10.4135				1.16542															17.0295	29.8052	12.7757					0.926618
											17.8963	28.3049	10.4087				0.922079															16.8694	30.076	13.2066					0.742618
											17.5253	27.185	9.65964	9.72201		-0.220852																16.404	29.0886	12.6846	12.9092		0.109953
											17.4878	27.1886	9.70075																			16.1542	29.1701	13.0159
											17.4612	27.2668	9.80564																			16.5292	29.5564	13.0272
											16.4675	26.5833	10.1158	10.0599		0.117037																16.001	30.3724	14.3714	13.2286		0.429307
											16.449	26.4116	9.96253																			16.4953	30.1597	13.6644
											16.4475	26.5488	10.1013																			16.8581	28.5081	11.65
										Ac-RiboTAC 100 nM	16.826	26.7315	9.90557	9.75519		-0.187676	1.13893	Ac-RiboTAC 100 nM													pre-miR-155-Ctr 100 nM	17.1033	31.4238	14.3206	13.2031		0.403765		0.755883	pre-miR-155-Ctr 100 nM
											16.8944	26.6439	9.7495				1.23907															17.3428	31.1637	13.821					0.954563
											16.8947	26.5052	9.61049				1.07618															17.3099	28.7776	11.4677					0.71557
											16.6102	26.233	9.62278	9.6336		-0.309259																17.2463	26.5259	9.2796	12.8664		0.0670883
											16.5973	26.3498	9.75245																			17.2121	32.0544	14.8424
											16.6359	26.1615	9.52558																			17.1954	31.6726	14.4772
											16.9573	26.8147	9.85739	9.83695		-0.105913																17.3638	32.2972	14.9334	13.2821		0.482835
											16.9619	26.6726	9.71067																			17.2467	29.9188	12.6721
											16.99	26.9328	9.94279																			17.2985	29.5394	12.2409

## Sheet: Panel g left
LEFT PANEL
DMSO	100nM	1nM	10nM	100nM
1.00429	1.03563	0.959136	1.00644	0.872402
1.01484	0.918709	0.870406	0.921407	0.87091
0.983497	1.10295	0.958022	0.891817	0.775196
0.950423	0.948316	0.939321	0.975844	0.797677
1.00718	0.883077	0.917088	0.964062	0.787667
1.04716	0.912619	0.947215	0.936488	0.78992
LEFT PANEL					11.1474	average DCt Vehicle Batch 1										10.1209	average DCt Vehicle Batch 2
Treatment	Ct Values			pre miR-155 Analysis (GAPDH)							Treatment	Ct Values			pre miR-155 Analysis (GAPDH)
	pre-miR-155	GAPDH		D Ct 155 vs GAPDH	DD Ct 155 vs Average Vehicle	2^-DDCt	average					pre-miR-155	GAPDH		D Ct 155 vs GAPDH	DD Ct 155 vs Average Vehicle	2^-DDCt	average
Batch 1 Vehicle 1	26.7978	15.6913		11.1065	-0.0409178	1.02877	1.00429				Batch 2 Vehicle 1	25.9704	15.7765		10.1939	0.0729499	0.950692	0.950423
	26.7978	15.6815		11.1163	-0.0310833	1.02178						25.9636	15.8681		10.0955	-0.0254304	1.01778
	26.8256	15.6228		11.2028	0.0554087	0.962322						26.1918	15.891		10.3008	0.179854	0.882792
Batch 1 Vehicle 2	26.6476	15.4556		11.192	0.0446376	0.969533	1.01485				Batch 2 Vehicle 2	25.9189	15.857		10.0618	-0.0590957	1.04181	1.00718
	26.5946	15.4655		11.1291	-0.0183226	1.01278						25.9941	15.8158		10.1783	0.0573979	0.960996
	26.4852	15.4249		11.0603	-0.0870846	1.06222						25.9851	15.8909		10.0942	-0.0267646	1.01872
Batch 1 Vehicle 3	26.8406	15.6301		11.2105	0.0631205	0.957191	0.983497				Batch 2 Vehicle 3	25.9811	15.9294		10.0518	-0.0691659	1.04911	1.04716
	26.8579	15.6222		11.2356	0.0882454	0.940666						25.9698	15.8863		10.0835	-0.0373798	1.02625
	26.8283	15.755		11.0734	-0.0740039	1.05263						26.0131	15.9845		10.0286	-0.0923656	1.06612
Batch 1 Binder 100nM-1	26.609	15.4524		11.1565	0.00915494	0.993674	1.03562				Batch 2 Binder 100nM-1	26.0945	15.9972		10.0973	-0.0236538	1.01653	0.948316
	26.546	15.5023		11.0437	-0.103719	1.07454						26.081	15.91		10.171	0.0500418	0.965908
	26.63	15.5374		11.0927	-0.0547245	1.03866						26.0465	15.7122		10.3343	0.213391	0.862508
Batch 1 Binder 100nM-2	26.7111	15.4322		11.2789	0.131524	0.912867	0.918709				Batch 2 Binder 100nM-2	26.1181	15.821		10.2971	0.176158	0.885057	0.883077
	26.7599	15.4424		11.3175	0.170153	0.888748						26.1514	15.7433		10.4081	0.287182	0.819501
	26.6339	15.4194		11.2145	0.0671638	0.954513						26.0119	15.8089		10.203	0.082115	0.944672
Batch 1 Binder 100nM-3	26.6107	15.424		11.1867	0.0393183	0.973115	1.10295				Batch 2 Binder 100nM-3	26.2584	15.9982		10.2602	0.139242	0.907996	0.912619
	26.6089	15.5269		11.082	-0.0653527	1.04634						26.2676	15.9902		10.2774	0.156437	0.897238
	26.575	15.7943		10.7807	-0.366708	1.28941						26.2163	15.9947		10.2216	0.100635	0.932623
Batch 1 RIBOTAC 1nM-1	26.5947	15.3197		11.275	0.127655	0.915318	0.959136				Batch 2 RIBOTAC 1nM-1	25.7581	15.8038		9.95426	-0.166668	1.12246	0.939321
	26.4949	15.3872		11.1077	-0.039717	1.02791						26.0177	15.6999		10.3178	0.196888	0.87243
	26.6743	15.4287		11.2456	0.0982292	0.934179						26.1473	15.7454		10.4018	0.280916	0.823068
Batch 1 RIBOTAC 1nM-2	26.495	15.2299		11.2652	0.117803	0.92159	0.870406				Batch 2 RIBOTAC 1nM-2	26.0713	15.8584		10.2129	0.091968	0.938242	0.917088
	26.6723	15.2016		11.4707	0.323321	0.799228						26.0559	15.7765		10.2794	0.158464	0.895979
	26.519	15.2042		11.3149	0.167474	0.890401						26.0608	15.815		10.2459	0.124939	0.917043
Batch 1 RIBOTAC 1nM-3	26.3825	15.3123		11.0702	-0.0771804	1.05495	0.958022				Batch 2 RIBOTAC 1nM-3	26.0262	15.8512		10.1749	0.0540149	0.963252	0.947215
	26.6953	15.3629		11.3323	0.184957	0.879676						26.0071	15.7855		10.2216	0.100726	0.932564
	26.4848	15.2473		11.2375	0.0901345	0.939435						26.0713	15.8701		10.2013	0.0803483	0.945829
Batch 1 RIBOTAC 10nM-1	26.7253	15.7273		10.998	-0.149348	1.10907	1.00644				Batch 2 RIBOTAC 10nM-1	26.0804	15.9647		10.1157	-0.00520954	1.00362	0.975844
	26.7564	15.47		11.2865	0.139085	0.908095						26.0645	15.9939		10.0706	-0.0503244	1.0355
	26.703	15.5587		11.1443	-0.00310824	1.00216						26.0421	15.7505		10.2916	0.170689	0.888418
Batch 1 RIBOTAC 10nM-2	26.6601	15.3221		11.3379	0.190568	0.876261	0.921407				Batch 2 RIBOTAC 10nM-2	25.9468	15.8859		10.0608	-0.0600807	1.04252	0.964062
	26.5896	15.3151		11.2745	0.127118	0.915659						25.983	15.7189		10.2641	0.143205	0.905505
	26.5549	15.367		11.1879	0.0405243	0.972302						25.9258	15.722		10.2038	0.0828998	0.944158
Batch 1 RIBOTAC 10nM-3	26.7196	15.3073		11.4123	0.264946	0.83223	0.891817				Batch 2 RIBOTAC 10nM-3	25.9643	15.7343		10.2301	0.109157	0.92713	0.936488
	26.6738	15.386		11.2878	0.140442	0.907241						26.0483	15.891		10.1574	0.03643	0.975065
	26.726	15.4832		11.2428	0.0954507	0.93598						25.9755	15.7142		10.2613	0.140396	0.90727
Batch 1 RIBOTAC 100nM-1	26.7417	15.4204		11.3212	0.173867	0.886463	0.872402				Batch 2 RIBOTAC 100nM-1	26.1781	15.7659		10.4122	0.291314	0.817157	0.797677
	26.7664	15.3817		11.3847	0.237291	0.848337						26.0074	15.6857		10.3217	0.200757	0.870094
	26.6731	15.3453		11.3279	0.180483	0.882407						26.2656	15.642		10.6236	0.502711	0.705779
Batch 1 RIBOTAC 100nM-2	26.8268	15.5362		11.2906	0.143235	0.905487	0.87091				Batch 2 RIBOTAC 100nM-2	26.0501	15.5705		10.4797	0.358745	0.779843	0.787667
	26.7694	15.4052		11.3642	0.216816	0.860463						26.0991	15.5946		10.5045	0.383557	0.766545
	26.8406	15.4533		11.3873	0.23994	0.846781						26.0055	15.5923		10.4132	0.292276	0.816613
Batch 1 RIBOTAC 100nM-3	26.963	15.3958		11.5672	0.419813	0.747522	0.775196				Batch 2 RIBOTAC 100nM-3	26.0907	15.6892		10.4015	0.280574	0.823263	0.78992
	26.8167	15.3574		11.4592	0.311867	0.805598						26.0384	15.5361		10.5023	0.381369	0.767709
	26.8766	15.3568		11.5198	0.372452	0.772468						26.0925	15.6109		10.4816	0.360697	0.778788

## Sheet: Panel g right
	RIGHT PANEL
	DMSO	100nM	1nM	10nM	100nM
	1.27411	1.01549	0.952209	0.60413	0.316105
	0.72133	0.941537	0.611997	0.448487	0.241323
	0.898492	0.939881	0.973448	0.554066	0.404905
	0.902325
	1.24287
	1.07983
RIGHT PANEL
Treatment	Ct Values			mature miR-155 Analysis (RNU6)
	mature miR-155	U6		D Ct 155 vs U6	DD Ct 155 vs untreated	2^-DDCt
Vehicle 1	28.781	19.9482		8.83282	-0.349493	1.27411
Vehicle 2	28.6489	18.9954		9.65358	0.471269	0.72133		9.18231	average DCt Vehicle
Vehicle 3	27.6893	18.3525		9.33673	0.154422	0.898492
Vehicle 4	27.7936	18.463		9.33059	0.148281	0.902325
Vehicle 5	28.2801	19.4115		8.86863	-0.313678	1.24287
Vehicle 6	28.4793	19.4078		9.07151	-0.110801	1.07983
155 Binder 100nM-1	27.3559	18.1958		9.16013	-0.0221755	1.01549
155 Binder 100nM-2	28.9963	19.7271		9.26922	0.0869101	0.941537
155 Binder 100nM-3	28.3872	19.1154		9.27176	0.0894505	0.939881
155 RIBOTAC 1nM-1	28.7246	19.4717		9.25296	0.0706503	0.952209
155 RIBOTAC 1nM-2	28.596	18.7053		9.89071	0.708403	0.611997
155 RIBOTAC 1nM-3	28.6447	19.4236		9.22113	0.0388247	0.973448
155 RIBOTAC 10nM-1	29.0237	19.1143		9.90938	0.727068	0.60413
155 RIBOTAC 10nM-2	27.5001	17.1609		10.3392	1.15686	0.448487
155 RIBOTAC 10nM-3	29.5887	19.5545		10.0342	0.851869	0.554066
155 RIBOTAC 100nM-1	29.0541	18.2103		10.8438	1.66152	0.316105
155 RIBOTAC 100nM-2	28.0871	16.8538		11.2333	2.05096	0.241323
155 RIBOTAC 100nM-3	29.1915	18.7049		10.4867	1.30435	0.404905

## Sheet: Panel h
RIGHT PANEL
	RNU6	miR-363	ΔCt	average ΔCt of 3 technical replicate	average ΔCt of vehicle	ΔΔCt	Relative fold change				RNU6	miR-3168	ΔCt	average ΔCt of 3 technical replicate	average ΔCt of vehicle	ΔΔCt	Relative fold change				RNU6	Let-7g	ΔCt	average ΔCt of 3 technical replicate	average ΔCt of vehicle	ΔΔCt	Relative fold change
	(same RNU6 for all calcualtions)										(same RNU6 for all calcualtions)										(same RNU6 for all calcualtions)
Vehicle	20.893	29.4389	8.54589	8.52153	8.49566	0.0258678	0.98223			Vehicle	20.9257	31.5763	10.6506	10.4898	10.5119	-0.0220576	1.01541			Vehicle	20.9759	29.4148	8.4389	7.43979	8.36468	-0.924897	1.89855
	20.9859	29.3756	8.38966								20.987	31.1718	10.1848								20.7875	26.5959	5.80847
	20.9665	29.5956	8.62904								20.9655	31.5995	10.634								20.8743	28.9463	8.07199
	21.2394	29.8075	8.56813	8.29798		-0.197681	1.14685				21.2447	31.3706	10.126	10.3627		-0.149153	1.10892				21.2131	29.2556	8.04251	8.0263		-0.338387	1.26434
	21.2994	29.6777	8.37828								20.9815	31.5513	10.5698								21.2817	29.4026	8.12092
	21.3591	29.3066	7.94754								20.9066	31.2991	10.3924								21.2523	29.1678	7.91546
	21.3026	29.4578	8.15519	8.19106		-0.304601	1.23508				21.1641	31.4796	10.3155	10.3537		-0.158185	1.11588				21.3196	29.8373	8.51767	8.66418		0.2995	0.812534
	21.277	29.7401	8.46311								21.0731	31.4476	10.3746								21.3487	30.3305	8.98177
	21.3393	29.2942	7.95488								21.1445	31.5155	10.371								21.2371	29.7303	8.49312
	20.0183	29.2544	9.23612	8.97208		0.476414	0.718762				19.9012	30.8901	10.9889	10.8413		0.329396	0.79587				19.7672	29.2844	9.51728	9.32847		0.963784	0.51271
	19.9628	29.1193	9.1565								20.0735	31.2423	11.1687								19.8343	29.0122	9.17795
	20.2057	28.7293	8.5236								20.3989	30.7651	10.3662								19.8431	29.1333	9.29017
pre-miR-155 RiboTAC	20.7474	29.3108	8.56335	8.45606		-0.0395978	1.02783			pre-miR-155 RiboTAC	21.3833	30.9818	9.59851	10.2535		-0.258355	1.19611			pre-miR-155 RiboTAC	20.6208	28.6944	8.07367	8.08545		-0.279229	1.21355
	20.7739	29.4176	8.64369								21.0131	31.3215	10.3084								20.5604	28.8115	8.25113
	20.5959	28.757	8.16115								20.5969	31.4506	10.8537								20.757	28.6886	7.93157
	21.523	29.686	8.16298	8.13385		-0.361811	1.28504				21.0225	31.0265	10.004	10.2182		-0.293653	1.22574				20.81	28.9929	8.18294	8.12309		-0.241596	1.1823
	21.5481	29.682	8.13385								20.843	31.0432	10.2002								20.8886	29.0666	8.17804
	21.565	29.6698	8.10472								20.6389	31.0893	10.4504								20.8767	28.885	8.00828
	20.8133	29.0251	8.21181	8.43268		-0.0629845	1.04462				21.4878	32.27	10.7822	10.685		0.173122	0.886921				21.585	29.8606	8.27555	8.47007		0.105391	0.929553
	20.8695	29.3944	8.5249								21.6058	32.1221	10.5163								21.4648	30.2042	8.7394
	20.7485	29.3098	8.56133								21.4947	32.2513	10.7565								21.6379	30.0332	8.39527
		miR-3945										miR-4640
Vehicle	20.893	28.72	7.82698	7.81205	7.99907	-0.187013	1.1384			Vehicle	20.9257	24.3781	3.45241	3.48889	3.70072	-0.211832	1.15816
	20.9859	28.7381	7.7522								20.987	24.3336	3.3466									miR-18a
	20.9665	28.8235	7.85698								20.9655	24.6332	3.66765							Vehicle	20.9759	24.1488	3.17292	3.23038	3.23024	0.000147167	0.999898
	21.2394	28.9663	7.72691	7.72689		-0.272177	1.20763				21.2447	24.5597	3.31508	3.45074		-0.249977	1.18919				20.7875	24.052	3.26456
	21.2994	28.9186	7.61925								20.9815	24.4632	3.48173								20.8743	24.128	3.25367
	21.3591	29.1936	7.83451								20.9066	24.462	3.55542								21.2131	24.0305	2.81734	2.84197		-0.388264	1.30882
	21.3026	29.1836	7.88101	7.59424		-0.404825	1.32393				21.1641	24.6857	3.52158	3.63341		-0.0673148	1.04776				21.2817	24.2077	2.92608
	21.277	28.3116	7.03467								21.0731	24.8336	3.76051								21.2523	24.0348	2.7825
	21.3393	29.2064	7.86705								21.1445	24.7626	3.61813								21.3196	24.609	3.28945	3.21933		-0.0109048	1.00759
	20.0183	28.7544	8.73604	8.86308		0.864014	0.549422				19.9012	24.2054	4.30412	4.22984		0.529124	0.692975				21.3487	24.4718	3.1231
	19.9628	28.9619	8.99907								20.0735	24.4459	4.37241								21.2371	24.4826	3.24545
	20.2057	29.0598	8.85412								20.3989	24.412	4.013								19.7672	23.4549	3.68774	3.62926		0.399022	0.758372
pre-miR-155 RiboTAC	20.7474	28.825	8.07752	8.26091		0.261843	0.834022			pre-miR-155 RiboTAC	21.3833	24.5666	3.18323	3.56632		-0.134398	1.09763				19.8343	23.4523	3.61801
	20.7739	28.926	8.15212								21.0131	24.4388	3.42572								19.8431	23.4251	3.58203
	20.5959	29.1489	8.55308								20.5969	24.6869	4.09002							pre-miR-155 RiboTAC	20.6208	23.8744	3.25367	3.24075		0.0105122	0.99274
	21.523	29.9048	8.38181	8.1637		0.164637	0.892153				21.0225	24.4238	3.40134	3.57786		-0.122865	1.0889				20.5604	23.9073	3.34692
	21.5481	29.5334	7.98524								20.843	24.4421	3.59903								20.757	23.8787	3.12166
	21.565	29.6891	8.12406								20.6389	24.3721	3.73319								20.81	24.2759	3.46592	3.41		0.179761	0.882849
	20.8133	29.0115	8.19827	8.09681		0.0977489	0.93449				21.4878	25.7818	4.294	4.09297		0.392251	0.76194				20.8886	24.3129	3.42426
	20.8695	28.3523	7.4828								21.6058	25.517	3.91123								20.8767	24.2165	3.33981
	20.7485	29.3579	8.60938								21.4947	25.5684	4.07368								21.585	24.7978	3.21273	3.24068		0.0104395	0.99279
																					21.4648	24.8877	3.42283
																					21.6379	24.7244	3.08647
		miR-4435										miR-101-1
Vehicle	20.893	27.3877	6.49461	6.34633	6.48516	-0.138832	1.10101			Vehicle	20.9257	29.8938	8.96814	8.9689	9.08598	-0.117075	1.08453
	20.9859	27.2202	6.23433								20.987	30.0158	9.02884
	20.9665	27.2766	6.31004								20.9655	29.8752	8.90972
	21.2394	27.3464	6.10702	6.06457		-0.420583	1.33847				21.2447	29.9499	8.7052	8.99721		-0.088768	1.06346
	21.2994	27.488	6.18865								20.9815	29.9721	8.99058
	21.3591	27.2571	5.89806								20.9066	30.2025	9.29584
	21.3026	27.8089	6.50626	6.48351		-0.00164667	1.00114				21.1641	29.9276	8.7635	8.84931		-0.236665	1.17827
	21.277	27.5896	6.31267								21.0731	30.1563	9.08321
	21.3393	27.9709	6.63161								21.1445	29.8457	8.70122
	20.0183	26.9695	6.95114	7.04622		0.561062	0.677803				19.9012	29.5656	9.66435	9.52848		0.442508	0.735854
	19.9628	27.2364	7.27355								20.0735	29.5976	9.52406
	20.2057	27.1197	6.91397								20.3989	29.796	9.39705
pre-miR-155 RiboTAC	20.7474	27.209	6.46159	6.4696		-0.0155604	1.01084			pre-miR-155 RiboTAC	21.3833	29.8253	8.44192	8.89839		-0.187587	1.13886
	20.7739	27.1592	6.38529								21.0131	29.8232	8.81012
	20.5959	27.1578	6.56191								20.5969	30.04	9.44313
	21.523	27.8073	6.28435	6.2296		-0.255559	1.1938				21.0225	29.9317	8.9092	8.93908		-0.146896	1.10718
	21.5481	27.7959	6.24772								20.843	29.6276	8.78455
	21.565	27.7218	6.15673								20.6389	29.7624	9.1235
	20.8133	27.4449	6.63162	6.61761		0.132451	0.91228				21.4878	30.653	9.16523	8.97955		-0.106425	1.07656
	20.8695	27.4106	6.54106								21.6058	30.7589	9.1531
	20.7485	27.4286	6.68014								21.4947	30.1151	8.62032
		miR-196a-2										miR-4700										miR-1226
Vehicle	20.893	27.1085	6.21547	6.07067	6.59196	-0.521288	1.43524			Vehicle	20.9257	27.2027	6.27703	6.05832	6.12486	-0.0665431	1.0472			Vehicle	20.9257	30.0079	9.08223	9.09434	9.28179	-0.187451	1.13875
	20.9859	27.0677	6.08175								20.987	27.0373	6.05036								20.987	29.9838	8.99684
	20.9665	26.8814	5.9148								20.9655	26.8131	5.84757								20.9655	30.1694	9.20394
	21.2394	27.4347	6.19528	5.84592		-0.746045	1.67719				21.2447	26.7659	5.52124	5.87315		-0.251718	1.19062				21.2447	29.9972	8.75252	9.09219		-0.189601	1.14045
	21.2994	26.9306	5.6312								20.9815	26.9607	5.97918								20.9815	30.3113	9.32985
	21.3591	27.0704	5.71128								20.9066	27.0256	6.11902								20.9066	30.1008	9.19419
	21.3026	27.4432	6.14061	6.00961		-0.582352	1.49729				21.1641	27.309	6.14484	5.85368		-0.27118	1.20679				21.1641	30.8261	9.66199	9.49532		0.213535	0.862421
	21.277	27.3727	6.0957								21.0731	26.8799	5.80681								21.0731	30.4415	9.36846
	21.3393	27.1318	5.79252								21.1445	26.7539	5.6094								21.1445	30.6	9.45552
	20.0183	28.5504	8.53208	8.44165	this value skews the analysis a lot	1.84969	0.277453				19.9012	26.8677	6.96644	6.71431		0.589442	0.6646				19.9012	29.6835	9.78222	9.44531		0.163517	0.892846
	19.9628	29.108	9.14517								20.0735	26.8117	6.73815								20.0735	29.5386	9.46511
	20.2057	27.8534	7.6477								20.3989	26.8373	6.43832								20.3989	29.4875	9.08859
pre-miR-155 RiboTAC	20.7474	26.9135	6.16608	6.55647		-0.0354902	1.0249			pre-miR-155 RiboTAC	21.3833	26.8527	5.46932	5.88213		-0.242731	1.18323			pre-miR-155 RiboTAC	21.3833	30.2799	8.89651	9.04646		-0.235327	1.17717
	20.7739	27.358	6.58408								21.0131	26.97	5.95696								21.0131	30.0061	8.993
	20.5959	27.5151	6.91926								20.5969	26.817	6.22012								20.5969	29.8468	9.24988
	21.523	28.2202	6.69724	6.7061		0.114132	0.923938				21.0225	26.7519	5.72941	5.98936		-0.135506	1.09848				21.0225	29.8789	8.8564	9.01194		-0.269849	1.20568
	21.5481	28.3661	6.818								20.843	26.8938	6.05083								20.843	29.8392	8.99616
	21.565	28.1681	6.60305								20.6389	26.8267	6.18783								20.6389	29.8221	9.18326
	20.8133	26.6223	5.80905	6.80068		0.208714	0.865308				21.4878	27.6556	6.16784	6.08265		-0.0422129	1.02969				21.4878	30.8436	9.35576	9.57319		0.291403	0.817107
	20.8695	28.1465	7.27699								21.6058	27.5374	5.93161								21.6058	31.545	9.93922
	20.7485	28.0645	7.31599								21.4947	27.6432	6.1485								21.4947	30.9193	9.4246

## Sheet: Panel i
RNA-seq data is deposited at Mendeley Data (DOI: 10.17632/xgr83xy8pm.2)
