# Supplementary material for: Programming inactive RNA-binding small molecules into bioactive degraders
Source: Nature. 2023 May 24;618(7963):169–79. doi: 10.1038/s41586-023-06091-8 (PMC10232370; doi:10.1038/s41586-023-06091-8)
Supplement: Supplementary file 11 — Source Data Extended Data Fig. 8 [file 41586_2023_6091_MOESM11_ESM.xlsx]

## Sheet: Panel a
RNA-seq data is deposited at Mendeley Data (DOI: 10.17632/xgr83xy8pm.2)

## Sheet: Panel b
						Normalized
pre-miR-155-Ctr (nM)	0 - Vehicle	100 nM pre-miR-155-Ctr		Avg of vehicle		0	100	pre-miR-155-Ctr (nM)
	205	196		194.667		1.05308	1.00685
	170	220				0.873288	1.13014
	209	176				1.07363	0.90411

## Sheet: Panel c
		Concentration (uM)
	Time (min)	Mouse #1	Mouse #2	Mouse #3	Average	Standard Deviation
	0	0	0	0	0	0
	15	0.37	0.61	0.31	0.43	0.158745
	30	1.37	1.19	1.01	1.19	0.18
	60	1.48	0.93	0.8	1.07	0.360971
	120	0.52	0.5	0.5	0.506667	0.011547
	240	0.15	0.16	0.07	0.126667	0.0493288
	360	0.07	0.09	0.05	0.07	0.02
	480	0.04	0.07	0.03	0.0466667	0.0208167

## Sheet: Panel d
	Vehicle	pre-miR-155-amide binder	pre-miR-155-RiboTAC
	6	4	0
	4	2	1
	3	2	2
	1	3	0
	4	5	1

## Sheet: Panel e
			Intensity	Average of Vehicle	Normalized%
		Vehicle-1	2.713	2.8994	93.5711
		Vehicle-2	3.497		120.611
		Vehicle-3	2.069		71.3596
		Vehicle-4	3.242		111.816
		Vehicle-5	2.976		102.642
		pre-miR-155-amide-1	2.488		85.8109
		pre-miR-155-amide-2	3.126		107.815
		pre-miR-155-amide-3	2.201		75.9123
		pre-miR-155-amide-4	2.531		87.2939
		pre-miR-155-amide-5	2.461		84.8796
		pre-miR-155-RiboTAC-1	1.041		35.904
		pre-miR-155-RiboTAC-2	1.749		60.3228
		pre-miR-155-RiboTAC-3	2.206		76.0847
		pre-miR-155-RiboTAC-4	1.319		45.4922
		pre-miR-155-RiboTAC-5	0.975		33.6276
