# Supplementary material for: Programming inactive RNA-binding small molecules into bioactive degraders
Source: Nature. 2023 May 24;618(7963):169–79. doi: 10.1038/s41586-023-06091-8 (PMC10232370; doi:10.1038/s41586-023-06091-8)
Supplement: Supplementary file 12 — Source Data Extended Data Fig. 9 [file 41586_2023_6091_MOESM12_ESM.xlsx]

## Sheet: Panel a
WILD TYPE	pre-miR-155 levels					mature miR-155 levels
pre-miR-155-RiboTAC (nM)	0	1	10	100		0	1	10	100
	1.03758	1.20409	0.647754	0.386731		0.884366	0.919933	1.15582	0.653432
	1.16526	1.07125	1.01206	0.393671		1.05318	1.10988	0.848038	0.526409
	0.79716	1.14107	0.66548	0.343076		1.00435	0.970188	0.937702	0.403471
BINDING SITE MUTANT	pre-miR-155 levels					mature miR-155 levels
pre-miR-155-RiboTAC (nM)	0	1	10	100		0	1	10	100
	1.19199	1.03569	1.24582	1.23246		1.01203	1.01726	0.983964	0.933844
	1.01549	1.06907	0.915037	0.650425		0.755678	1.55726	1.22089	1.07836
	0.796235	0.654524	1.15701	0.889595		1.23229	1.00801	0.954455	0.951448
CLEAVAGE SITE MUTANT	pre-miR-155 levels					mature miR-155 levels
pre-miR-155-RiboTAC (nM)	0	1	10	100		0	1	10	100
	1.23235	1.30981	1.05186	1.3136		0.923225	0.78538	0.756154	0.825625
	0.903093	0.639261	1.57517	1.14023		1.21896	1.15816	1.29572	0.942811
	0.864559	0.89983	0.85745	1.03603		0.837426	0.859086	0.796741	1.09422
WILD TYPE
Treatment	Ct Values					mature miR-155 Analysis							pre-miR-155 Analysis
	mature miR-155	U6	pre-miR-155	GAPDH		D Ct 155 vs U6	DD Ct vs untreated	2^-DDCt	average	SD	Normalized		D Ct pre-miR-155 vs GAPDH	DD Ct vs untreated	2^-DDCt	average	SD	Normalized
Vehicle 1			16.513	18.5844									-2.07134	-0.0709487	1.05041	1.01236	0.189217	1.03758
Vehicle 2			16.1646	18.4034									-2.23877	-0.238382	1.17967			1.16526
Vehicle 3			16.9583	18.6493									-1.69106	0.309331	0.807016			0.79716
pre-miR-155-RIBOTAC 1nM 1	23.1312	17.6426	16.2553	18.5413		5.48861	0.0883083	0.940625	1.02249	0.100633	0.919933		-2.28605	-0.285668	1.21897	1.15288	0.0672671	1.20409
pre-miR-155-RIBOTAC 1nM 2	22.9511	17.7333	16.9157	19.0331		5.21781	-0.182493	1.13484			1.10988		-2.11742	-0.117028	1.0845			1.07125
pre-miR-155-RIBOTAC 1nM 3	23.072	17.6601	16.8276	19.0361		5.41187	0.0115734	0.99201			0.970188		-2.2085	-0.208114	1.15518			1.14107
pre-miR-155-RIBOTAC 10nM 1	23.2142	18.0549	16.9522	18.3439		5.15929	-0.241012	1.18182	1.00258	0.161859	1.15582		-1.39163	0.608753	0.655763	0.784683	0.207948	0.647754
pre-miR-155-RIBOTAC 10nM 2	23.4897	17.8837	16.6738	18.7092		5.60601	0.205709	0.867112			0.848038		-2.03542	-0.0350283	1.02458			1.01206
pre-miR-155-RIBOTAC 10nM 3	23.4371	17.9761	16.9244	18.355		5.46101	0.0607083	0.958793			0.937702		-1.43058	0.569804	0.673708			0.66548
pre-miR-155-RIBOTAC 100nM 1	24.5672	18.5851	17.3512	17.9988		5.9821	0.581799	0.66813	0.539642	0.127798	0.653432		-0.647517	1.35287	0.391512	0.379123	0.0277671	0.386731
pre-miR-155-RIBOTAC 100nM 2	25.08	18.7861	18.0428	18.716		6.29395	0.893653	0.53825			0.526409		-0.673179	1.32721	0.398539			0.393671
pre-miR-155-RIBOTAC 100nM 3	24.7565	18.0788	17.7623	18.237		6.67767	1.27737	0.412546			0.403471		-0.474717	1.52567	0.347318			0.343076
Vehicle 4	23.2142	17.6687				5.54549	0.145193	0.904258	1.00269	0.088823	0.884366
Vehicle 5	23.2035	17.9101				5.29346	-0.106839	1.07687			1.05318
Vehicle 6	23.0002	17.6382				5.36194	-0.0383543	1.02694			1.00435		average DCt Vehicle	-2.00039
						average DCt Vehicle	5.4003
BINDING SITE MUTANT
Treatment	Ct Values					mature miR-155 Analysis							pre-miR-155 Analysis
	mature miR-155	U6	pre-miR-155	GAPDH		D Ct 155 vs U6	DD Ct vs untreated	2^-DDCt	average	SD	Normalized		D Ct pre-miR-155 vs GAPDH	DD Ct vs untreated	2^-DDCt	average	SD	Normalized
Vehicle 1	23.2501	17.1801	18.4455	19.6542		6.07008	-0.0457776	1.03224	1.01997	0.243295	1.01203		-1.20874	-0.271103	1.20673	1.01362	0.200714	1.19199
Vehicle 2	23.6777	17.1862	18.0561	19.0336		6.49149	0.375637	0.770765			0.755678		-0.977539	-0.0399016	1.02804			1.01549
Vehicle 3	23.3583	17.5723	18.9172	19.5438		5.78599	-0.329859	1.25689			1.23229		-0.626633	0.311005	0.80608			0.796235
pre-miR-155-RIBOTAC 1nM 1	23.6437	17.581	18.7228	19.7287		6.06265	-0.0532057	1.03757	1.21802	0.320753	1.01726		-1.00595	-0.0683145	1.04849	0.931132	0.233154	1.03569
pre-miR-155-RIBOTAC 1nM 2	21.9284	16.48	18.7877	19.8394		5.44832	-0.667532	1.58835			1.55726		-1.05172	-0.114085	1.08229			1.06907
pre-miR-155-RIBOTAC 1nM 3	22.3761	16.3002	18.7287	19.0726		6.07582	-0.0400335	1.02814			1.00801		-0.343884	0.593754	0.662617			0.654524
pre-miR-155-RIBOTAC 10nM 1	24.0708	17.9602	18.0127	19.2851		6.11066	-0.00519753	1.00361	1.07413	0.148973	0.983964		-1.27246	-0.334824	1.26122	1.11963	0.173316	1.24582
pre-miR-155-RIBOTAC 10nM 2	23.0015	17.2021	18.2159	19.0432		5.7994	-0.316458	1.24527			1.22089		-0.827267	0.11037	0.92635			0.915037
pre-miR-155-RIBOTAC 10nM 3	23.6068	17.4522	18.2823	19.448		6.15458	0.0387311	0.973511			0.954455		-1.16576	-0.228126	1.17131			1.15701
pre-miR-155-RIBOTAC 100nM 1	24.0324	17.8463	18.2976	19.5545		6.18608	0.0702268	0.952488	1.00761	0.0804237	0.933844		-1.2569	-0.319265	1.24769	0.935585	0.296168	1.23246
pre-miR-155-RIBOTAC 100nM 2	23.903	17.9245	18.3511	18.686		5.97849	-0.137363	1.09989			1.07836		-0.334821	0.602817	0.658467			0.650425
pre-miR-155-RIBOTAC 100nM 3	23.8015	17.6424	18.2168	19.0034		6.15914	0.0432841	0.970443			0.951448		-0.786587	0.151051	0.900594			0.889595
						average DCt Vehicle	6.11585						average DCt Vehicle	-0.937638
CLEAVAGE SITE MUTANT
Treatment	Ct Values					mature miR-155 Analysis							pre-miR-155 Analysis
	mature miR-155	U6	pre-miR-155	GAPDH		D Ct 155 vs U6	DD Ct vs untreated	2^-DDCt	average	SD	Normalized		D Ct pre-miR-155 vs GAPDH	DD Ct vs untreated	2^-DDCt	average	SD	Normalized
Vehicle 1	23.8312	18.7894	19.6906	18.5851		5.04185	0.086726	0.941657	1.01303	0.204159	0.923225		1.10554	-0.319946	1.24828	1.01293	0.204754	1.23235
Vehicle 2	23.8386	19.1976	20.0091	18.4551		4.64095	-0.314173	1.2433			1.21896		1.554	0.128518	0.914771			0.903093
Vehicle 3	23.4042	18.2217	19.9457	18.3288		5.18257	0.227447	0.854145			0.837426		1.61691	0.191428	0.875738			0.864559
pre-miR-155-RIBOTAC 1nM 1	24.0645	18.7894	19.8251	18.8075		5.27514	0.320017	0.80106	0.95286	0.201358	0.78538		1.01759	-0.407891	1.32675	0.961913	0.342407	1.30981
pre-miR-155-RIBOTAC 1nM 2	23.1024	18.3876	20.3281	18.2756		4.71477	-0.240352	1.18128			1.15816		2.05247	0.626986	0.647528			0.639261
pre-miR-155-RIBOTAC 1nM 3	23.3704	18.2247	19.5156	17.9564		5.14573	0.190606	0.876237			0.859086		1.55922	0.13374	0.911466			0.89983
pre-miR-155-RIBOTAC 10nM 1	24.0859	18.756	20.31	18.976		5.32985	0.374728	0.771251	0.968495	0.306485	0.756154		1.334	-0.0914832	1.06547	1.17651	0.376006	1.05186
pre-miR-155-RIBOTAC 10nM 2	22.7505	18.1976	19.1506	18.3992		4.55286	-0.402269	1.32158			1.29572		0.75144	-0.674042	1.59554			1.57517
pre-miR-155-RIBOTAC 10nM 3	23.4761	18.2217	19.5026	17.8737		5.25442	0.299297	0.812648			0.796741		1.62882	0.203339	0.868538			0.85745
pre-miR-155-RIBOTAC 100nM 1	23.9591	18.756	19.6779	18.6645		5.20305	0.247921	0.842109	0.973271	0.137351	0.825625		1.01342	-0.41206	1.33058	1.17833	0.142027	1.3136
pre-miR-155-RIBOTAC 100nM 2	23.3992	18.3876	19.6865	18.4688		5.01157	0.0564398	0.961634			0.942811		1.21762	-0.207859	1.15497			1.14023
pre-miR-155-RIBOTAC 100nM 3	23.0184	18.2217	20.35	18.9941		4.7967	-0.158429	1.11607			1.09422		1.35588	-0.0695983	1.04942			1.03603
						average DCt Vehicle	4.95513						average DCt Vehicle	1.42548

## Sheet: Panel b
	Mock	I	II	III
	22	179	204	137
	20	193	187	119
	25	202	169	142
Average	22.3333	191.333	186.667	132.667
Standard Deviation	2.51661	11.5902	17.5024	12.0968

## Sheet: Panel c
	I		II		III
pre-miR-155-RiboTAC (nM)	0	100	0	100	0	100
	179	72	204	167	137	147
	193	65	187	194	119	129
	202	89	169	173	142	114
Average	191.333	75.3333	186.667	178	132.667	130
Standard Deviation	11.5902	12.3423	17.5024	14.1774	12.0968	16.5227

## Sheet: Panel d
LEFT PANEL						RIGHT PANEL
pre-miR-155-RiboTAC (nM)	0	1	10	100		pre-miR-155-RiboTAC (nM)	0	1	10	100	0	0
	0.862915	0.64514	0.516179	0.278569		pre-miR-155-binder (nM)	0	0	0	0	100	1000
	1.02945	0.861513	0.404764	0.494446			1.06477	1.31714	0.418897	0.450333	0.928127	0.835872
	1.12571	1.14762	0.473319	0.458821			1.09091	1.18763	0.569679	0.647267	0.634154	1.07881
							0.80956	1.18233	0.478262	0.20994	0.917664	0.754375
							1.06343	0.753717	0.704003	0.630407	0.694076	1.02352
pre-miR-155-RiboTAC (nM)	0	1	10	100		pre-miR-155-RiboTAC (nM)	0	1	10	100	0	0
mature-155 Ct	29.5027	29.1364	30.3652	31.7521		pre-miR-155-binder (nM)	0	0	0	0	100	1000
	29.6055	28.9905	30.3741	31.6221		pre-miR-155 Ct	27.4853	26.8837	28.9554	29.2661	27.9826	28.0904
	29.3613	30.1719	30.9112	31.3365			26.9113	26.8768	28.9494	29.8117	28.0746	28.0615
	29.6517	29.8945	30.172	30.8104			27.4628	26.9414	28.908	28.8758	27.5984	26.9754
	29.712	29.3611	30.1466	30.4792			27.371	26.9736	28.3404	29.8508	29.0239	28.0437
	29.7523	30.451	30.2322	30.6923			27.4064	26.7736	28.3034	29.0617	28.977	27.7969
	29.8638	29.7743	30.3975	30.9138			27.3925	26.8894	28.1629	29.82	28.6333	28.0001
	29.8995	29.8806	30.2619	30.8589			27.1632	27.0275	27.8401	29.1309	28.3209	27.217
	29.8591	29.807	30.3405	30.985			26.7538	27.0239	27.8057	29.026	28.2084	27.5707
RNU6 Ct	17.2285	16.1735	17.4211	17.3409			27.1953	27.0024	27.8157	29.2211	26.808	27.6554
	16.9509	16.5684	17.3765	17.5389			26.6595	26.9503	27.3529	28.0395	28.8671	27.1417
	17.2675	17.2754	17.6062	17.9148			26.9681	27.5538	27.37	27.486	28.3279	27.0122
	17.9099	17.7393	16.8087	17.4894			26.5672	27.4735	27.848	28.145	28.4116	27.2589
	17.4802	17.099	16.7293	17.5108		18S Ct	10.1233	10.3519	10.5621	11.0441	10.5156	10.4991
	17.467	17.8387	16.7139	17.549			10.3032	10.0448	10.5638	10.9264	10.5007	10.2022
	17.7076	17.9483	17.2722	17.7451			10.0809	9.87368	10.2972	10.9065	10.6929	10.0264
	18.0707	17.8942	17.1419	17.597			10.6351	10.2046	10.1013	11.8191	10.9341	10.7213
	17.9722	17.8309	16.9641	17.6592			10.1717	9.97945	10.4219	11.6746	11.1304	10.9224
AVG of tech. replicates							10.116	9.57317	10.2245	11.7325	10.9748	10.9016
mature-155 Ct	29.4898	29.4329	30.5502	31.5702			9.71482	9.84677	9.64256	9.64212	10.2166	10.6066
	29.7053	29.9022	30.1836	30.6607			9.5602	10.6626	9.74411	9.82902	10.9343	9.34225
	29.8741	29.8206	30.3333	30.9192			9.29924	9.64569	9.25878	9.52736	10.1908	9.65062
RNU6 Ct	17.149	16.6724	17.468	17.5982			9.60863	9.82985	9.91194	10.6304	11.0924	10.0097
	17.6191	17.559	16.7506	17.5164			9.73975	9.75678	9.85634	9.81593	10.3253	10.1114
	17.9168	17.8911	17.126	17.6671			9.48901	9.5436	9.65985	9.60353	10.9846	9.76863
						AVG of tech. replicates
delta Ct	12.3409	12.7605	13.0822	13.972		pre-miR-155 Ct	27.2865	26.9006	28.9376	29.3178	27.8852	27.7091
	12.0863	12.3432	13.433	13.1443			27.39	26.8789	28.2689	29.5775	28.8781	27.9469
	11.9573	11.9295	13.2073	13.2521			27.0374	27.0179	27.8205	29.126	27.7791	27.481
							26.7316	27.3259	27.5236	27.8902	28.5355	27.1376
Avg of vehicle	12.1281					18S Ct	10.1691	10.0901	10.4744	10.959	10.5697	10.2426
							10.3076	9.91908	10.2492	11.742	11.0131	10.8484
Normalized	0.862915	0.64514	0.516179	0.278569			9.52475	10.0517	9.54848	9.66617	10.4472	9.8665
	1.02945	0.861513	0.404764	0.494446			9.61247	9.71008	9.80938	10.0166	10.8008	9.96324
	1.12571	1.14762	0.473319	0.458821
						delta Ct	17.1174	16.8105	18.4632	18.3588	17.3155	17.4665
							17.0824	16.9598	18.0197	17.8355	17.865	17.0985
							17.5127	16.9663	18.272	19.4598	17.3319	17.6145
							17.1192	17.6158	17.7142	17.8735	17.7347	17.1744
						Avg of vehicle	17.2079
						Normalized	1.06477	1.31714	0.418897	0.450333	0.928127	0.835872
							1.09091	1.18763	0.569679	0.647267	0.634154	1.07881
							0.80956	1.18233	0.478262	0.20994	0.917664	0.754375
							1.06343	0.753717	0.704003	0.630407	0.694076	1.02352

## Sheet: Panel e
LEFT PANEL						RIGHT PANEL
pre-miR-155-binder (nM)	0	1	10	100		pre-miR-155-binder (nM)	0	1	10	100
	1.08196	1.01811	1.15411	1.11997			1.21724	1.02018	0.707868	0.777564
	1.00406	1.22563	0.94765	1.04657			1.06787	1.0634	0.661819	1.16614
	0.920517	1.06781	1.07778	1.1829			0.927437	1.12609	1.201	1.04972
							0.829505	0.881343	0.881243	1.04995
pre-miR-155-binder (nM)	0	1	10	100
mature-155 Ct	28.4691	28.8952	28.4815	28.9781		pre-miR-155-binder (nM)	0	1	10	100
	28.4319	28.4535	28.288	27.9074		pre-miR-155 Ct	27.7645	28.5565	27.6455	29.3514
	28.3038	27.5844	28.3633	28.7047			27.9863	28.4153	28.2405	28.8822
	28.7188	28.2312	28.7416	29.6245			27.9933	28.8741	28.2421	28.3076
	28.6324	29.1601	28.4305	29.6686			28.2124	27.9366	28.6261	28.144
	28.6437	28.9737	28.8052	28.6634			28.2569	27.9811	29.1159	28.2528
	28.9536	28.6996	28.9257	29.3278			28.1923	28.5851	28.6908	27.9287
	28.529	28.5613	28.8963	28.9767			28.3444	29.1665	27.9615	27.8731
	28.4396	29.3522	28.5593	28.8922			28.296	28.2708	27.9111	28.4224
RNU6 Ct	17.7809	17.5661	17.8556	18.0454			28.6808	28.2393	27.8793	28.5951
	17.7188	17.5876	17.821	17.887			28.6997	28.7421	28.8606	28.3595
	17.6392	17.4503	17.6698	17.7412			28.6979	28.911	28.257	28.4046
	17.8437	18.1234	17.8371	19.1031			28.5344	28.4469	28.2629	29.4466
	17.8879	18.8984	17.7286	18.4026		18S Ct	10.9521	10.6954	9.88164	10.7887
	17.874	17.8169	17.772	18.2409			10.2863	11.1027	9.90576	10.7864
	17.7302	18.7637	18.2003	17.9574			10.2728	11.0506	9.76162	10.7935
	17.7538	17.8761	18.137	19.2906			10.6089	10.4511	10.6001	10.6691
	17.6729	17.8505	17.9614	18.2688			10.5829	10.6511	10.529	10.59
AVG of tech. replicates							10.6702	10.5831	10.4335	10.648
mature-155 Ct	28.4016	28.311	28.3776	28.53			10.6396	11.1643	10.4763	10.8673
	28.6649	28.7883	28.6591	29.3188			10.584	11.0799	10.4911	10.6615
	28.6407	28.8711	28.7938	29.0656			10.6878	10.8626	10.4935	10.4881
RNU6 Ct	17.713	17.5347	17.7821	17.8912			10.5305	10.7666	10.7342	11.1417
	17.8685	18.2796	17.7792	18.5822			10.6779	10.7791	10.2899	11.0851
	17.719	18.1634	18.0996	18.5056			10.8308	10.924	10.7255	11.1112
						AVG of tech. replicates
delta Ct	10.6886	10.7764	10.5955	10.6388		pre-miR-155 Ct	27.9147	28.6153	28.0427	28.8471
	10.7964	10.5088	10.8799	10.7366			28.2205	28.1676	28.8109	28.1085
	10.9218	10.7076	10.6942	10.56			28.4404	28.5589	27.9173	28.2969
							28.644	28.7	28.4602	28.7369
Avg of vehicle	10.8023					18S Ct	10.5037	10.9496	9.84967	10.7895
							10.6207	10.5618	10.5209	10.6357
Normalized	1.08196	1.01811	1.15411	1.11997			10.6371	11.0356	10.487	10.6723
	1.00406	1.22563	0.94765	1.04657			10.6797	10.8232	10.5832	11.1127
	0.920517	1.06781	1.07778	1.1829
						delta Ct	17.411	17.6657	18.193	18.0575
							17.5998	17.6059	18.2901	17.4728
							17.8032	17.5232	17.4303	17.6246
							17.9642	17.8768	17.877	17.6243
						Avg of vehicle	17.6946
							1.21724	1.02018	0.707868	0.777564
							1.06787	1.0634	0.661819	1.16614
							0.927437	1.12609	1.201	1.04972
							0.829505	0.881343	0.881243	1.04995

## Sheet: Panel f
LEFT PANEL						RIGHT PANEL
pre-miR-155-Ctr (nM)	0	1	10	100		pre-miR-155-Ctr (nM)	0	1	10	100
	1.11535	1.15689	1.0056	0.994869			1.05764	1.07978	1.12688	1.02547
	1.11964	1.04058	1.04467	0.942303			1.11426	1.16928	0.892774	1.09777
	0.800773	0.873746	0.814359	0.806542			0.848547	0.913849	0.896412	1.07633
pre-miR-155-Ctr (nM)	0	1	10	100		pre-miR-155-Ctr (nM)	0	1	10	100
mature-155 Ct	28.3853	28.8231	28.4725	28.3357			26.5849	26.2475	26.2288	26.3967
	28.5351	28.7685	28.6781	28.4073			26.4971	27.1386	26.3184	26.444
	28.1652	28.4285	28.3509	29.3923			27.532	26.2179	25.7883	26.1151
	28.447	28.4361	28.4916	28.7576			26.4907	26.3335	26.2192	26.3264
	28.4345	28.5712	28.5549	28.6825			26.5074	26.5169	26.2734	26.1457
	28.2425	28.4149	28.4024	28.3958			27.07	26.5302	26.2258	26.3624
	28.6286	28.6064	28.5374	28.5904			26.6509	26.4251	26.5536	26.7544
	28.7151	28.6661	28.5776	28.577			26.5941	26.4975	26.5513	26.6419
	28.6469	28.0016	28.492	28.5386			26.4954	26.3948	26.602	26.229
RNU6 Ct	17.5703	18.187	17.7453	17.6536		18S Ct	10.6167	10.5766	10.5123	10.2453
	17.6396	17.9734	17.7113	18.1874			10.7167	10.523	9.99496	10.2628
	17.7202	17.8626	17.4411	17.6442			11.1888	10.5023	10.0108	10.2222
	17.671	17.7824	17.9454	17.5971			10.741	10.4788	10.0251	10.0682
	17.6289	17.6726	17.5685	17.6602			10.7618	10.5858	9.91152	10.72
	17.6853	17.5116	17.4963	17.6934			10.6993	10.6585	9.95642	10.1158
	17.4928	17.3701	17.4702	17.4205			10.2403	10.2197	10.3277	10.2338
	17.4916	17.3105	17.3513	17.3791			10.2362	10.0945	10.3313	10.8291
	17.4167	17.3814	17.2688	17.348			10.2186	10.279	10.2403	10.5464
AVG of tech. replicates						AVG of tech. replicates
mature-155 Ct	28.3619	28.6734	28.5005	28.7118			26.8713	26.5347	26.1118	26.3186
	28.3747	28.4741	28.483	28.6119			26.6894	26.4602	26.2394	26.2782
	28.6635	28.4247	28.5357	28.5687			26.5801	26.4391	26.569	26.5418
RNU6 Ct	17.6434	18.0076	17.6326	17.8284		18S Ct	10.8407	10.534	10.1727	10.2435
	17.6617	17.6555	17.6701	17.6502			10.734	10.5744	9.96435	10.3013
	17.467	17.354	17.3634	17.3825			10.2317	10.1977	10.2997	10.5364
delta Ct	10.7185	10.6657	10.8679	10.8834		delta Ct	16.0306	16.0007	15.9391	16.0752
	10.7129	10.8186	10.8129	10.9617			15.9554	15.8858	16.2751	15.9769
	11.1965	11.0707	11.1722	11.1861			16.3484	16.2414	16.2692	16.0053
Avg of vehicle	10.876					Avg of vehicle	16.1114
Normalized	1.11535	1.15689	1.0056	0.994869		Normalized	1.05764	1.07978	1.12688	1.02547
	1.11964	1.04058	1.04467	0.942303			1.11426	1.16928	0.892774	1.09777
	0.800773	0.873746	0.814359	0.806542			0.848547	0.913849	0.896412	1.07633

## Sheet: Panel g
		hsa-miR-155	miR-101-1-3p (0.1)	miR-1226-3p (0.01)	miR-18a-5p (0.4)	miR-196a-1-5p (0.3)	miR-3168-5p (0.01)	hsa-miR-363-3p (0.05)	miR-3945-5p (0.04)	miR-4273-3p (0.008)	miR-4435-1-5p (0.2)	miR-4640-5p (0.5)	miR-4700-5p (0.01)	let-7g-5p (0.7)
		0.565658	1.1168	1.2283	1.31542	1.18595	0.979048	0.851128	1.38368	1.08835	1.10905	1.24055	1.08343	1.08923
		0.526215	0.99878	0.712759	0.963699	0.895675	0.656997	0.888718	1.09483	0.734626	1.278	0.800016	0.809131	0.797125
		0.405827	0.817636	0.996455	0.937463	1.1445	1.19914	1.07618	1.03103	0.860388	1.18164	0.945539	1.2032	0.89155
	RNU6	hsa-miR-155	miR-101-1-3p (0.1)	miR-1226-3p (0.01)	miR-18a-5p (0.4)	miR-196a-1-5p (0.3)	miR-3168-5p (0.01)	hsa-miR-363-3p (0.05)	miR-3945-5p (0.04)	miR-4273-3p (0.008)	miR-4435-1-5p (0.2)	miR-4640-5p (0.5)	miR-4700-5p (0.01)	let-7g-5p (0.7)
vehicle	13.6781	22.0188	24.8095	28.3792	23.9267	23.9283	28.8572	27.1148	26.9101	29.9457	24.8203	23.5607	29.1644	22.8518
	13.7835	22.0652	24.6732	28.3132	23.9712	23.9694	28.864	26.9127	27.0215	29.0989	24.9014	23.5465	29.5919	22.3937
	13.7368	21.9996	25.2804	28.3483	23.7048	23.7576	29.0054	26.9064	26.9918	29.236	24.9813	23.6377	29.7727	22.4982
	13.8658	22.8184	25.6502	28.6426	23.559	24.1336	28.6813	26.9455	26.9885	29.5685	24.9667	23.3851	29.0572	22.6588
	13.8719	22.6736	26.2258	28.6318	23.5735	24.0973	28.8186	27.0124	26.8615	28.7793	25.082	23.2492	28.9601	22.7455
	13.843	22.8037	25.693	28.3773	23.5642	24.296	28.802	27.0077	26.9014	28.9496	24.8946	23.3452	29.1886	23.3778
	13.8952	22.2565	24.9628	28.6373	23.5741	24.3575	28.7572	26.511	26.7539	29.2162	24.9121	23.4463	29.6974	23.2115
	13.942	22.2116	24.9795	28.5609	23.6221	24.4001	28.5829	26.2921	26.7886	29.3136	24.9303	23.3192	29.6065	22.881
	13.9833	22.0168	25.0214	28.3358	23.6781	24.1703	28.7971	26.2028	26.4284	28.9552	24.7847	23.3886	29.7291	23.3072
treated	13.9646	22.8413	24.8358	27.921	23.465	23.8618	28.7441	26.6266	25.4414	29.5378	24.8636	23.9284	29.197	22.7825
	13.8286	23.8413	25.7287	28.0676	23.1993	23.8044	28.8739	27.4609	27.4414	28.8942	24.6351	22.6328	29.4357	22.7666
	13.8432	22.8413	24.826	28.6334	23.3103	24.0689	28.9655	27.0153	26.3635	28.9925	24.9143	22.902	29.3796	22.826
	13.5737	22.8799	24.6962	28.9154	23.2931	24.0425	29.2184	26.2036	26.3606	29.0798	24.0777	23.6746	29.5788	22.9629
	13.4901	22.8879	24.4319	28.4374	23.4488	23.9043	28.9224	26.7539	27.0113	29.9159	24.5114	23.304	29.3476	22.6383
	13.4572	22.9535	25.6302	28.5093	23.4638	23.8879	29.0537	26.8427	25.7723	29.0145	24.0948	23.2677	29.2339	23.0098
	13.4684	22.9685	25.2474	28.101	23.2506	23.7088	27.8828	25.9861	26.1959	29.329	24.3843	23.5674	28.7975	22.6357
	13.3971	23.781	24.7946	28.0979	23.4753	23.712	28.7914	26.4453	26.6808	29.5701	24.2831	23.4718	28.794	22.6585
	13.6829	23.1235	25.6099	28.2404	23.6267	23.3804	27.9436	26.5679	26.5549	28.4547	24.3833	22.5113	28.8791	22.8597
AVG of tech. replicates									26.8431
Untreated	13.7328	22.0279	24.921	28.3469	23.8676	23.8851	28.9088	26.978	26.9744	29.4269	24.901	23.5816	29.5097	22.5812
	13.8602	22.7652	25.8564	28.5506	23.5656	24.1757	28.7673	26.9885	26.9171	29.0992	24.9811	23.3265	29.0686	22.9274
	13.9402	22.1616	24.9879	28.5113	23.6248	24.3093	28.7124	26.3353	26.657	29.1617	24.8757	23.3847	29.6777	23.1332
Treated	13.8788	23.1746	25.1301	28.2073	23.3249	23.9117	28.8611	27.0342	26.4154	29.1415	24.8043	23.1544	29.3375	22.7917
	13.507	22.9071	24.9194	28.6207	23.4019	23.9449	29.0648	26.6001	26.3814	29.3368	24.228	23.4154	29.3868	22.8703
	13.5161	23.291	25.2173	28.1465	23.4509	23.6004	28.2059	26.3331	26.4772	29.1179	24.3502	23.1835	28.8235	22.718
delta Ct
Untreated		8.29505	11.1882	14.6141	10.1348	10.1523	15.176	13.2452	13.2416	15.6941	11.1682	9.84884	15.7769	8.84842
		8.90497	11.9961	14.6903	9.70532	10.3154	14.9071	13.1283	13.0568	15.2389	11.1208	9.46626	15.2084	9.06713
		8.22146	11.0477	14.5712	9.6846	10.3692	14.7722	12.3951	12.7168	15.2215	10.9355	9.44452	15.7375	9.19307
Treated		9.29583	11.2513	14.3285	9.44604	10.0329	14.9823	13.1554	12.5366	15.2627	10.9255	9.27556	15.4586	8.9129
		9.4001	11.4124	15.1137	9.89491	10.4379	15.5578	13.0931	12.8744	15.8298	10.721	9.90844	15.8798	9.36333
		9.77489	11.7012	14.6303	9.93473	10.0842	14.6898	12.817	12.961	15.6018	10.8341	9.66733	15.3074	9.20182
Avg of vehicle		8.47383	11.4107	14.6252	9.84157	10.279	14.9518	12.9229	13.0051	15.3848	11.0749	9.58654	15.5742	9.03621
Normalized
Untreated		1.13193	1.16674	1.00773	0.816082	1.09176	0.856037	0.799794	0.848776	0.807073	0.937356	0.83376	0.868976	1.13902
		0.741672	0.666451	0.955858	1.09905	0.97505	1.03148	0.867283	0.964761	1.10644	0.968622	1.08694	1.28867	0.978791
		1.19116	1.28605	1.03815	1.11494	0.939393	1.13252	1.44165	1.2212	1.11985	1.10139	1.10345	0.893001	0.896973
Treated		0.565658	1.1168	1.2283	1.31542	1.18595	0.979048	0.851128	1.38368	1.08835	1.10905	1.24055	1.08343	1.08923
		0.526215	0.99878	0.712759	0.963699	0.895675	0.656997	0.888718	1.09483	0.734626	1.278	0.800016	0.809131	0.797125
		0.405827	0.817636	0.996455	0.937463	1.1445	1.19914	1.07618	1.03103	0.860388	1.18164	0.945539	1.2032	0.89155

## Sheet: Panel h
		VHL			β-Actin		VHL/β-Actin		average of Vehicle		Normalized value
Vehicle-1	1	10056		1	15559.6		0.646287		0.581387		1.11163
Vehicle-2	2	12313.3		2	18910.3		0.65114				1.11998
Vehicle-3	3	8416.73		3	18840.6		0.446734				0.768393
pre-miR-155-RiboTAC-1	4	18319.7		4	18088.2		1.0128				1.74203
pre-miR-155-RiboTAC-2	5	15320.4		5	18391.4		0.833019				1.43281
pre-miR-155-RiboTAC-3	6	15895.7		6	18243.9		0.871286				1.49863

## Sheet: Panel i
pre-miR-155-RiboTAC (nM)	0	100
	143	96
	135	105
Average	139	100.5
Standard Deviation	5.65685	6.36396
