# Supplementary material for: Programming inactive RNA-binding small molecules into bioactive degraders
Source: Nature. 2023 May 24;618(7963):169–79. doi: 10.1038/s41586-023-06091-8 (PMC10232370; doi:10.1038/s41586-023-06091-8)
Supplement: Supplementary file 13 — Source Data Extended Data Fig. 10 [file 41586_2023_6091_MOESM13_ESM.xlsx]

## Sheet: Panel a
		c-Jun-binder														c-Jun-RiboTAC											c-Jun-Ctr
	A bulge	Conc. uM	Conc.M	RNA + Cmpd 1	RNA + Cmpd 2	Average compound only Fluorescence - Bckgnd	RNA + Cmpd 1 - Bckgnd	RNA + Cmpd 2 - Bckgnd	Average at conc. 0	∆ RFU		Average	Standard Deviation		A bulge	Conc. uM	Conc.M	1	2	Average at conc. 0	∆ RFU		Average	Standard Deviation		A bulge	Conc. uM	Conc.M	1	2	Average at conc. 0	∆ RFU		Average	Standard Deviation
	1	100	0.0001	266.461	272.931	387.99	-121.529	-115.059		-167.099	-160.629	-163.864	4.57498		1	100	0.0001	85.9355	106.473		-159.858	-139.321	-149.589	14.5219		1	100	0.0001	28.5025	30.2325		-114.963	-113.233	-114.097	1.22329
	2	50	5e-05	146.973	148.614	287.518	-140.545	-138.904		-186.115	-184.475	-185.295	1.16036		2	50	5e-05	102.859	78.6145		-142.935	-167.179	-155.057	17.1431		2	50	5e-05	25.3845	38.3945		-118.081	-105.071	-111.576	9.19946
	3	25	2.5e-05	100.677	104.761	204.491	-103.814	-99.7305		-149.385	-145.301	-147.343	2.88782		3	25	2.5e-05	109.909	102.526		-135.885	-143.267	-139.576	5.22057		3	25	2.5e-05	11.303	21.557		-132.162	-121.908	-127.035	7.25067
	4	12.5	1.25e-05	76.803	75.755	142.927	-66.124	-67.172		-111.695	-112.743	-112.219	0.741048		4	12.5	1.25e-05	75.33	87.587		-170.463	-158.206	-164.335	8.66701		4	12.5	1.25e-05	32.7595	26.2375		-110.706	-117.228	-113.966	4.61175
	5	6.25	6.25e-06	81.004	75.016	113.63	-32.6255	-38.6135		-78.196	-84.184	-81.19	4.23416		5	6.25	6.25e-06	144.46	149.14		-101.333	-96.6535	-98.9935	3.30926		5	6.25	6.25e-06	63.3165	67.0785		-80.1485	-76.3865	-78.2675	2.66014
	6	3.125	3.125e-06	87.822	96.278	95.0795	-7.2575	1.1985		-52.828	-44.372	-48.6	5.97929		6	3.125	3.125e-06	156.322	148.937		-89.472	-96.857	-93.1645	5.22198		6	3.125	3.125e-06	86.3375	84.1005		-57.1275	-59.3645	-58.246	1.5818
	7	1.5625	1.5625e-06	100.88	101.02	85.5025	15.3775	15.5175		-30.193	-30.053	-30.123	0.0989949		7	1.5625	1.5625e-06	186.136	195.048		-59.658	-50.746	-55.202	6.30174		7	1.5625	1.5625e-06	115.757	118.841		-27.7075	-24.6245	-26.166	2.18001
	8	0.78125	7.8125e-07	105.508	114.54	90.9025	14.6055	23.6375		-30.965	-21.933	-26.449	6.38659		8	0.78125	7.8125e-07	199.317	213.274		-46.4765	-32.5195	-39.498	9.86909		8	0.78125	7.8125e-07	121.882	126.055		-21.583	-17.41	-19.4965	2.95076
	9	0.390625	3.90625e-07	122.192	124.242	86.679	35.513	37.563		-10.0575	-8.0075	-9.0325	1.44957		9	0.390625	3.90625e-07	200.8	174.168		-44.994	-71.626	-58.31	18.8317		9	0.390625	3.90625e-07	135.493	144.697		-7.972	1.232	-3.37	6.50821
	10	0.195312	1.95312e-07	124.993	118.946	87.433	37.56	31.513		-8.0105	-14.0575	-11.034	4.27587		10	0.195312	1.95312e-07	224.434	219.443		-21.36	-26.351	-23.8555	3.52917		10	0.195312	1.95312e-07	134.675	144.334		-8.79	0.869	-3.9605	6.82994
	11	0.0976562	9.76562e-08	134.41	128.542	87.6685	46.7415	40.8735		1.171	-4.697	-1.763	4.1493		11	0.0976562	9.76562e-08	224.875	217.731		-20.919	-28.063	-24.491	5.05157		11	0.0976562	9.76562e-08	133.418	134.531		-10.047	-8.934	-9.4905	0.78701
	12	0.0488281	4.88281e-08	135.379	128.852	68.755	66.624	60.097		21.0535	14.5265	17.79	4.61529		12	0.0488281	4.88281e-08	242.821	243.759		-2.9725	-2.0345	-2.5035	0.663266		12	0.0488281	4.88281e-08	118.715	134.359		-24.7495	-9.1055	-16.9275	11.062
	13	0.0244141	2.44141e-08	128.952	132.495	75.311	53.641	57.184		8.0705	11.6135	9.842	2.50528		13	0.0244141	2.44141e-08	238.077	238.99		-7.717	-6.804	-7.2605	0.645588		13	0.0244141	2.44141e-08	129.249	115.907		-14.2155	-27.5575	-20.8865	9.43422
	14	0.012207	1.2207e-08	132.672	130.347	78.5255	54.1465	51.8215		8.576	6.251	7.4135	1.64402		14	0.012207	1.2207e-08	235.156	219.008		-10.637	-26.785	-18.711	11.4184		14	0.012207	1.2207e-08	138.446	134.785		-5.0185	-8.6805	-6.8495	2.58943
	15	0.00610352	6.10352e-09	133.486	130.942	66.842	66.644	64.1		21.0735	18.5295	19.8015	1.79888		15	0.00610352	6.10352e-09	238.982	247.886		-6.8115	2.0925	-2.3595	6.29608		15	0.00610352	6.10352e-09	134.981	149.008		-8.484	5.543	-1.4705	9.91859
	0	0	0	132.237	136.352	88.724	43.513	47.628	45.5705	-2.0575	2.0575	0	2.90974		0	0	0	229.621	261.966	245.793	-16.1725	16.1725	0	22.8714		0	0	0	140.33	146.6	143.465	-3.135	3.135	0	4.43356
	AU base pair	Conc. uM	Conc.M	RNA + Cmpd 1	RNA + Cmpd 2	Average compound only Fluorescence - Bckgnd	RNA + Cmpd 1 - Bckgnd	RNA + Cmpd 2 - Bckgnd		∆ RFU		Average	Standard Deviation		AU base pair	Conc. uM	Conc.M	1	2	Average at conc. 0	∆ RFU		Average	Standard Deviation		AU base pair	Conc. uM	Conc.M	1	2	Average at conc. 0	∆ RFU		Average	Standard Deviation
	1	25	2.5e-05	144.38	149.231	204.491	-60.1115	-55.2605		-24.5395	-19.6885	-22.114	3.43017		1	100	0.0001	29.537	38.424		-20.7435	-11.8565	-16.3	6.28406		1	100	0.0001	31.414	33.794		-18.706	-16.326	-17.516	1.68291
	2	12.5	1.25e-05	95.454	94.957	142.927	-47.473	-47.97		-11.901	-12.398	-12.1495	0.351432		2	50	5e-05	32.318	34.266		-17.9625	-16.0145	-16.9885	1.37744		2	50	5e-05	35.976	43.943		-14.144	-6.177	-10.1605	5.63352
	3	6.25	6.25e-06	69.498	72.102	113.63	-44.1315	-41.5275		-8.5595	-5.9555	-7.2575	1.84131		3	25	2.5e-05	38.208	35.856		-12.0725	-14.4245	-13.2485	1.66312		3	25	2.5e-05	35.248	39.767		-14.872	-10.353	-12.6125	3.19542
	4	3.125	3.125e-06	59.516	63.086	95.0795	-35.5635	-31.9935		0.0085	3.5785	1.7935	2.52437		4	12.5	1.25e-05	41.085	41.535		-9.1955	-8.7455	-8.9705	0.318198		4	12.5	1.25e-05	43.341	43.319		-6.779	-6.801	-6.79	0.0155563
	5	1.5625	1.5625e-06	56.533	56.304	85.5025	-28.9695	-29.1985		6.6025	6.3735	6.488	0.161927		5	6.25	6.25e-06	44.486	43.405		-5.7945	-6.8755	-6.335	0.764382		5	6.25	6.25e-06	46.735	48.225		-3.385	-1.895	-2.64	1.05359
	6	0.78125	7.8125e-07	56.603	55.732	90.9025	-34.2995	-35.1705		1.2725	0.4015	0.837	0.61589		6	3.125	3.125e-06	46.593	46.969		-3.6875	-3.3115	-3.4995	0.265872		6	3.125	3.125e-06	50.325	50.796		0.205	0.676	0.4405	0.333047
	7	0.390625	3.90625e-07	52.832	52.204	86.679	-33.847	-34.475		1.725	1.097	1.411	0.444063		7	1.5625	1.5625e-06	48.243	45.475		-2.0375	-4.8055	-3.4215	1.95727		7	1.5625	1.5625e-06	48.446	51.282		-1.674	1.162	-0.256	2.00535
	8	0	0	52.286	51.436	87.433	-35.147	-35.997	-35.572	0.425	-0.425	0	0.601041		8	0.78125	7.8125e-07	48.027	51.153		-2.2535	0.8725	-0.6905	2.21042		8	0.78125	7.8125e-07	50.209	49.301		0.089	-0.819	-0.365	0.642053
															9	0.390625	3.90625e-07	49.058	51.054		-1.2225	0.7735	-0.2245	1.41139		9	0.390625	3.90625e-07	50.413	50.745		0.293	0.625	0.459	0.234759
															10	0	0	50.176	50.385	50.2805	-0.1045	0.1045	0	0.147785		10	0	0	50.468	49.772	50.12	0.348	-0.348	0	0.492146

## Sheet: Panel b
A bulge	c-Jun-binder									c-Jun-RiboTAC									c-Jun-Ctr
	Conc. (M)	RFU	RFU	Average of conc. 0	∆RFU (%)	∆RFU (%)	Average	Standard Deviation		Conc. (M)	RFU	RFU	Average of conc. 0	∆RFU (%)	∆RFU (%)	Average	Standard Deviation		Conc. (M)	RFU	RFU	Average of conc. 0	∆RFU (%)	∆RFU (%)	Average	Standard Deviation
	2.5e-05	1314.18	1990.64		-54.2537	-30.7064	-42.48	16.6505		1.25e-05	488.277	389.2		-28.5583	-43.0546	-35.8065	10.2505		1.25e-05	2213.59	2440.48		-43.2026	-37.381	-40.2918	4.11653
	1.25e-05	2068.91	1628.31		-27.9821	-43.3192	-35.6507	10.845		6.25e-06	528.523	406.037		-22.6697	-40.5911	-31.6304	12.6723		6.25e-06	2327.79	2597.49		-40.2724	-33.3523	-36.8123	4.89324
	6.25e-06	1694.37	2359.26		-41.0195	-17.8751	-29.4473	16.3655		3.125e-06	425.311	605.187		-37.7711	-11.4527	-24.6119	18.6099		3.125e-06	1513.9	2926.07		-61.1557	-24.9215	-43.0386	25.6215
	3.125e-06	2356.5	1944.84		-17.971	-32.301	-25.136	10.1329		1.5625e-06	375.539	539.224		-45.0534	-21.104	-33.0787	16.9348		1.5625e-06	2337.68	3706.73		-40.0186	-4.89102	-22.4548	24.8389
	1.5625e-06	2571.94	2502.62		-10.4717	-12.8847	-11.6782	1.70628		7.8125e-07	451.163	599.288		-33.9886	-12.3158	-23.1522	15.3249		7.8125e-07	2947.47	2251.07		-24.3724	-42.241	-33.3067	12.635
	1.95312e-07	2625.41	2605.5		-8.61053	-9.30338	-8.95696	0.48992		1.95312e-07	750.277	627.01		9.77596	-8.25971	0.758126	12.7531		3.90625e-07	2636.58	4468.56		-32.3494	14.6565	-8.84646	33.2381
	9.76562e-08	3129.67	3203.68		8.94262	11.5189	10.2308	1.82174		9.76562e-08	573.196	614.391		-16.1334	-10.106	-13.1197	4.26202		1.95312e-07	2999.73	5262.8		-23.0316	35.0353	6.00186	41.0595
	4.88281e-08	3226.1	2677.79		12.2993	-6.78713	2.75607	13.4961		4.88281e-08	627.519	697.231		-8.18524	2.0146	-3.08532	7.21237		4.88281e-08	4707	4291.46		20.7744	10.1124	15.4434	7.53917
	1.2207e-08	2656.12	2767.4		-7.54122	-3.66777	-5.60449	2.73894		1.2207e-08	707.394	768.154		3.50158	12.3916	7.9466	6.2862		2.44141e-08	3575.81	4545.58		-8.2502	16.6326	4.19118	17.5948
	0	2677.07	3068.46	2872.77	-6.81209	6.81209	0	9.63375		0	563.907	803.017	683.462	-17.4926	17.4926	0	24.7382		1.2207e-08	2834.98	4703.98		-27.2588	20.6971	-3.28085	33.9099
																			0	4233.47	3561.23	3897.35	8.62427	-8.62427	0	12.1966
AU base pair
	2.5e-05	542.98	365.788		33.1218	-10.3201	11.4008	30.7181		2.5e-05	5534.66	5956.87		40.0922	50.7791	45.4357	7.55672		2.5e-05	484.862	459.533		-26.4424	-30.2851	-28.3638	2.71714
	1.25e-05	469.227	422.948		15.0399	3.69372	9.3668	8.02296		1.25e-05	2167.47	2141.74		-45.1374	-45.7888	-45.4631	0.460644		1.25e-05	240.633	201.987		-63.494	-69.3569	-66.4255	4.14571
	6.25e-06	430.541	355.634		5.55528	-12.8096	-3.62715	12.9859		6.25e-06	4098.61	3006.31		3.74325	-23.9049	-10.0808	19.5502		6.25e-06	815.073	595.44		23.6533	-9.66685	6.99322	23.5609
	3.125e-06	409.86	353.129		0.484944	-13.4237	-6.4694	9.83492		3.125e-06	3274.65	3638.88		-17.1128	-7.89339	-12.5031	6.51913		3.125e-06	697.37	620.083		5.79677	-5.9283	-0.0657655	8.29088
	1.5625e-06	468.872	416.603		14.9529	2.13812	8.54549	9.06139		1.5625e-06	3713.3	4702.74		-6.00982	19.0348	6.51248	17.7092		1.5625e-06	645.039	897.976		-2.14227	36.2304	17.044	27.1335
	7.8125e-07	418.213	448.09		2.53284	9.85775	6.1953	5.1795		7.8125e-07	2553.85	2472.95		-35.3574	-37.4053	-36.3814	1.4481		7.8125e-07	665.117	884.447		0.903726	34.1779	17.5408	23.5284
	3.90625e-07	464.022	401.04		13.7638	-1.67745	6.04317	10.9186		3.90625e-07	4721.32	4851.26		19.505	22.7941	21.1496	2.32574		3.90625e-07	617.915	359.519		-6.25721	-45.458	-25.8576	27.7192
	1.95312e-07	554.674	516.575		35.9888	26.6481	31.3185	6.60487		1.95312e-07	4910.67	2250.05		24.2979	-43.0472	-9.37469	47.6202		1.95312e-07	623.022	575.586		-5.48243	-12.6789	-9.08065	5.08865
	4.88281e-08	605.813	466.073		48.5265	14.2666	31.3966	24.2254		9.76562e-08	2555.04	4494.91		-35.3275	13.7742	-10.7766	34.7201		9.76562e-08	742.707	693.164		12.6748	5.15869	8.91673	5.31467
	2.44141e-08	460.933	387.475		13.0065	-5.00316	4.00165	12.7347		4.88281e-08	4201.81	5844.74		6.35527	47.9408	27.148	29.4054		4.88281e-08	731.246	677.828		10.936	2.83209	6.88406	5.73036
	1.2207e-08	546.272	404.782		33.9289	-0.760024	16.5845	24.5288		2.44141e-08	3759.93	6412.48		-4.8295	62.3114	28.7409	47.4758		2.44141e-08	859.357	591.943		30.3715	-10.1974	10.0871	28.6865
	0	407.033	408.731	407.882	-0.208148	0.208148	0	0.294366		0	3784.18	4117.28	3950.73	-4.21572	4.21572	0	5.96192		1.2207e-08	792.048	772.034		20.1602	17.1239	18.6421	2.14698
																			0	642.753	675.567	659.16	-2.48908	2.48908	0	3.52009

## Sheet: Panel c
			c-Jun-Chem-CLIP			control-Chem-CLIP
		0	6.68423	7.49393	6.65229	6.97253	6.33385	7.16049
		0.4	11.647	11.1799	12.7289	7.44961	6.56957	6.80838
		2	47.0924	49.5327	55.2461	6.09107	6.46607	6.23298
		10	77.3266	76.3167	73.753	6.20253	5.22339	3.37705
#		radioactivity counts on beads (cpm)	radioactivity counts on washing solvent (cpm)	Total counts	% pulldown			Concentration (µM)	1	2	3	Average	Standard Deviation
1	c-Jun-Chem-CLIP-0-1	203	2834	3037	6.68423		c-Jun-Chem-CLIP	0	6.68423	7.49393	6.65229	6.94348	0.476969
2	c-Jun-Chem-CLIP-0.4-1	384	2913	3297	11.647			0.4	11.647	11.1799	12.7289	11.8519	0.794584
3	c-Jun-Chem-CLIP-2-1	1401	1574	2975	47.0924			2	47.0924	49.5327	55.2461	50.6237	4.18489
4	c-Jun-Chem-CLIP-10-1	2285	670	2955	77.3266			10	77.3266	76.3167	73.753	75.7988	1.84221
5	c-Jun-Chem-CLIP-0-2	247	3049	3296	7.49393
6	c-Jun-Chem-CLIP-0.4-2	379	3011	3390	11.1799		Ctr-Chem-CLIP	0	6.97253	6.33385	7.16049	6.82229	0.433316
7	c-Jun-Chem-CLIP-2-2	1431	1458	2889	49.5327			0.4	7.44961	6.56957	6.80838	6.94252	0.455094
8	c-Jun-Chem-CLIP-10-2	2130	661	2791	76.3167			2	6.09107	6.46607	6.23298	6.26337	0.189338
9	c-Jun-Chem-CLIP-0-3	216	3031	3247	6.65229			10	6.20253	5.22339	3.37705	4.93432	1.43475
10	c-Jun-Chem-CLIP-0.4-3	417	2859	3276	12.7289
11	c-Jun-Chem-CLIP-2-3	1448	1173	2621	55.2461
12	c-Jun-Chem-CLIP-10-3	2425	863	3288	73.753
13	Ctr-Chem-CLIP-0-1	231	3082	3313	6.97253
14	Ctr-Chem-CLIP-0.4-1	255	3168	3423	7.44961
15	Ctr-Chem-CLIP-2-1	206	3176	3382	6.09107
16	Ctr-Chem-CLIP-10-1	196	2964	3160	6.20253
17	Ctr-Chem-CLIP-0-2	203	3002	3205	6.33385
18	Ctr-Chem-CLIP-0.4-2	212	3015	3227	6.56957
19	Ctr-Chem-CLIP-2-2	202	2922	3124	6.46607
20	Ctr-Chem-CLIP-10-2	159	2885	3044	5.22339
21	Ctr-Chem-CLIP-0-3	232	3008	3240	7.16049
22	Ctr-Chem-CLIP-0.4-3	221	3025	3246	6.80838
23	Ctr-Chem-CLIP-2-3	206	3099	3305	6.23298
24	Ctr-Chem-CLIP-10-3	103	2947	3050	3.37705

## Sheet: Panel d
LEFT PANEL												RIGHT PANEL
c-Jun-Chem-CLIP	0	0	2									c-Jun-Chem-CLIP	0	2	2	2
control-Chem-CLIP	0	2	0									c-Jun-binder	0	0	2	5
	1.71081	0.990048	2.66212										1.09617	1.8621	1.75315	0.911052
	0.356707	1.72323	3.26888										1.11166	1.59997	0.928803	0.98104
	0.932488	1.89552	2.27069										1.08339	1.39506	0.889339	1.06823
													0.708774	1.53131	1.77043	1.09756
Before pulldown	Ct GAPDH	Ct c-Jun	∆Ct
Untreated-1	16.9423	21.9558	5.01355								After pulldown	Ct GAPDH	Ct c-Jun	∆Ct			Before pulldown	Ct GAPDH	Ct c-Jun	∆Ct
Untreated-2	16.9757	22.1952	5.2195							1	Untreated-1	21.1398	31.8829	10.7431		1	Untreated-1	16.7469	22.6768	5.92989
Untreated-3	17.0958	22.2979	5.20215							2	Untreated-2	21.2957	31.959	10.6633		2	Untreated-2	17.0529	22.9232	5.87026
c-Jun-Chem-CLIP-1	17.1934	22.1097	4.9163							3	Untreated-3	21.0456	31.8625	10.8169		3	Untreated-3	16.8498	22.8365	5.98669
c-Jun-Chem-CLIP-2	16.8557	22.2131	5.35742							4	Untreated-4	21.5075	32.4718	10.9643		4	Untreated-4	17.7263	23.2484	5.52201
c-Jun-Chem-CLIP-3	17.1423	22.2418	5.09941							5	c-Jun-Chem-CLIP 2 µM-1	21.2137	31.1562	9.94248		5	c-Jun-Chem-CLIP 2 µM-1	17.0163	22.91	5.8937
Ctr-Chem-CLIP-1	17.0501	22.2722	5.22213							6	c-Jun-Chem-CLIP 2 µM-2	21.2247	31.3694	10.1447		6	c-Jun-Chem-CLIP 2 µM-2	17.014	22.891	5.87698
Ctr-Chem-CLIP-2	17.0742	22.5195	5.4453							7	c-Jun-Chem-CLIP 2 µM-3	21.288	31.5602	10.2722		7	c-Jun-Chem-CLIP 2 µM-3	17.1832	22.9901	5.80683
Ctr-Chem-CLIP-3	17.1116	22.4134	5.3018							8	c-Jun-Chem-CLIP 2 µM-4	21.0934	31.6852	10.5918		8	c-Jun-Chem-CLIP 2 µM-4	16.8962	23.1571	6.26084
										9	c-Jun-Chem-CLIP 2 µM + binder 2 µM-1	21.076	31.574	10.498		9	c-Jun-Chem-CLIP 2 µM + binder 2 µM-1	16.8388	23.2011	6.36227
After pulldown	Ct GAPDH	Ct c-Jun	∆Ct							10	c-Jun-Chem-CLIP 2 µM + binder 2 µM-2	21.256	32.5454	11.2894		10	c-Jun-Chem-CLIP 2 µM + binder 2 µM-2	16.7036	22.9407	6.23715
Untreated-1	20.1956	30.2181	10.0226							11	c-Jun-Chem-CLIP 2 µM + binder 2 µM-3	21.7478	32.7341	10.9864		11	c-Jun-Chem-CLIP 2 µM + binder 2 µM-3	17.0584	22.9298	5.87147
Untreated-2	20.8695	28.8361	7.96665							12	c-Jun-Chem-CLIP 2 µM + binder 2 µM-4	21.7365	31.8426	10.1062		12	c-Jun-Chem-CLIP 2 µM + binder 2 µM-4	17.2082	23.1928	5.98453
Untreated-3	20.9549	30.2905	9.33565							13	c-Jun-Chem-CLIP 2 µM + binder 5 µM-1	21.3072	32.0583	10.751		13	c-Jun-Chem-CLIP 2 µM + binder 5 µM-1	17.2949	22.9658	5.67092
c-Jun-Chem-CLIP-1	21.8825	32.4457	10.5632							14	c-Jun-Chem-CLIP 2 µM + binder 5 µM-2	21.8158	32.7891	10.9732		14	c-Jun-Chem-CLIP 2 µM + binder 5 µM-2	17.1403	23.1402	5.99988
c-Jun-Chem-CLIP-2	21.7274	33.028	11.3006							15	c-Jun-Chem-CLIP 2 µM + binder 5 µM-3	21.6407	32.6159	10.9752		15	c-Jun-Chem-CLIP 2 µM + binder 5 µM-3	17.0025	23.1271	6.12466
c-Jun-Chem-CLIP-3	21.3505	31.8674	10.5169							16	c-Jun-Chem-CLIP 2 µM + binder 5 µM-4	21.5533	32.5685	11.0152		16	c-Jun-Chem-CLIP 2 µM + binder 5 µM-4	16.9938	23.1975	6.20377
Ctr-Chem-CLIP-1	21.2596	30.7017	9.44204
Ctr-Chem-CLIP-2	21.705	32.1698	10.4648
Ctr-Chem-CLIP-3	20.6291	31.0878	10.4587
	∆Ct before pulldown	∆Ct after pulldown	∆∆Ct	2^-∆∆Ct	Average of untreated	Normalized to untreated	Average	Standard Deviation				∆Ct before pulldown	∆Ct after pulldown	∆∆Ct	2^-∆∆Ct	Average of untreated	Normalized to untreated	Average	Standard Deviation
Untreated-1	5.01355	10.0226	-5.00902	32.2006	18.8219	1.71081	1	0.679569		1	Untreated-1	5.92989	10.7431	4.81324	0.0355689	0.0324482	1.09617	1	0.194494
Untreated-2	5.2195	7.96665	-2.74715	6.7139		0.356707				2	Untreated-2	5.87026	10.6633	4.793	0.0360715		1.11166
Untreated-3	5.20215	9.33565	-4.1335	17.5512		0.932488				3	Untreated-3	5.98669	10.8169	4.83016	0.0351541		1.08339
c-Jun-Chem-CLIP-1	4.9163	10.5632	-5.64692	50.1061		2.66212	2.7339	0.502952		4	Untreated-4	5.52201	10.9643	5.44232	0.0229985		0.708774
c-Jun-Chem-CLIP-2	5.35742	11.3006	-5.94314	61.5266		3.26888				5	c-Jun-Chem-CLIP 2 µM-1	5.8937	9.94248	4.04878	0.0604219		1.8621	1.59711	0.196113
c-Jun-Chem-CLIP-3	5.09941	10.5169	-5.41747	42.7387		2.27069				6	c-Jun-Chem-CLIP 2 µM-2	5.87698	10.1447	4.26767	0.0519162		1.59997
Ctr-Chem-CLIP-1	5.22213	9.44204	-4.21991	18.6346		0.990048	1.53627	0.480818		7	c-Jun-Chem-CLIP 2 µM-3	5.80683	10.2722	4.46538	0.0452674		1.39506
Ctr-Chem-CLIP-2	5.4453	10.4648	-5.01946	32.4345		1.72323				8	c-Jun-Chem-CLIP 2 µM-4	6.26084	10.5918	4.33095	0.0496883		1.53131
Ctr-Chem-CLIP-3	5.3018	10.4587	-5.15693	35.6772		1.89552				9	c-Jun-Chem-CLIP 2 µM + binder 2 µM-1	6.36227	10.498	4.13576	0.0568867		1.75315	1.33543	0.492631
										10	c-Jun-Chem-CLIP 2 µM + binder 2 µM-2	6.23715	11.2894	5.05227	0.030138		0.928803
Color coded to the plot as they are in a different order in the raw data										11	c-Jun-Chem-CLIP 2 µM + binder 2 µM-3	5.87147	10.9864	5.11491	0.0288575		0.889339
										12	c-Jun-Chem-CLIP 2 µM + binder 2 µM-4	5.98453	10.1062	4.12162	0.0574472		1.77043
										13	c-Jun-Chem-CLIP 2 µM + binder 5 µM-1	5.67092	10.751	5.08011	0.029562		0.911052	1.01447	0.0848658
										14	c-Jun-Chem-CLIP 2 µM + binder 5 µM-2	5.99988	10.9732	4.97333	0.031833		0.98104
										15	c-Jun-Chem-CLIP 2 µM + binder 5 µM-3	6.12466	10.9752	4.85049	0.0346623		1.06823
										16	c-Jun-Chem-CLIP 2 µM + binder 5 µM-4	6.20377	11.0152	4.81142	0.0356138		1.09756

## Sheet: Panel e
	Luminescence intensity
	c-Jun	β-actin	c-Jun/β-actin	Average of untreated	Normalized to untreated
Untreated-1	138710	207902	0.66719	0.698977	0.954524		c-Jun-binder (uM)	0	0.02	0.2	2
Untreated-2	150844	218934	0.688992		0.985715		1	0.954524	1.12771	0.805359	0.732191
Untreated-3	152850	206345	0.740748		1.05976		2	0.985715	0.90401	1.04335	1.31333
c-Jun-binder-0.02 µM-1	140206	177871	0.788243		1.12771		3	1.05976	0.854702	0.736915	0.988713
c-Jun-binder-0.02 µM-2	113264	179249	0.631882		0.90401
c-Jun-binder-0.02 µM-3	125405	209912	0.597417		0.854702		Average	1	0.962141	0.861875	1.01141
c-Jun-binder-0.2 µM-1	90894.6	161468	0.562927		0.805359		Standard Deviation	0.0540532	0.145492	0.160846	0.291235
c-Jun-binder-0.2 µM-2	151567	207831	0.729278		1.04335
c-Jun-binder-0.2 µM-3	97271	188844	0.515086		0.736915
c-Jun-binder-2 µM-1	98584.6	192629	0.511785		0.732191
c-Jun-binder-2 µM-2	154130	167899	0.917989		1.31333
c-Jun-binder-2 µM-3	108232	156611	0.691087		0.988713

## Sheet: Panel f
WT c-JUN	c-Jun-RiboTAC						c-Jun-Ctr				MUTANT c-JUN
Rnase L	-	-	+	+	+	-	+	-			Rnase L	-	-	+	+	+	-
Compound	0	RNase A	0	2	10	10	10	10			Compound	0	RNase A	0	2	10	10
	85.434	179.781	95.575	99.402	115.929	84.252	89.086	85.558				60.047	126.346	71.891	67.056	67.385	63.248
	84.687	176.69	95.509	99.4	120.74	89.007	95.067	82.127				65.289	126.803	70.397	70.793	70.219	62.224
	88.176	180.47	92.352	114.822	119.185	85.116	93.705	84.417				63.229	133.21	69.574	68.11	65.39	64.343
Average	86.099	178.98									Average	62.855	128.786
RNase A - background (max change in signal)	92.8813										RNase A - background (max change in signal)	65.9313
Subtract Background			9.476	13.303	29.83	-1.847	2.987	-0.541			Subtract Background			9.036	4.201	4.53	0.393
			9.41	13.301	34.641	2.908	8.968	-3.972						7.542	7.938	7.364	-0.631
			6.253	28.723	33.086	-0.983	7.606	-1.682						6.719	5.255	2.535	1.488
Normalize to Maximum Signal Achievable			10.2023	14.3226	32.1162	-1.98856	3.21593	-0.582464			Normalize to Maximum Signal Achievable			13.7052	6.37178	6.87078	0.596075
			10.1312	14.3204	37.296	3.13088	9.65533	-4.27642						11.4392	12.0398	11.1692	-0.957056
			6.73225	30.9244	35.6218	-1.05834	8.18894	-1.81091						10.1909	7.97041	3.84491	2.25689
