# Supplementary material for: Programming inactive RNA-binding small molecules into bioactive degraders
Source: Nature. 2023 May 24;618(7963):169–79. doi: 10.1038/s41586-023-06091-8 (PMC10232370; doi:10.1038/s41586-023-06091-8)
Supplement: Supplementary file 14 — Source Data Extended Data Fig. 11 [file 41586_2023_6091_MOESM14_ESM.xlsx]

## Sheet: Panel a
Summary of Plotted Data
Top: c-Myc IRES
c-Myc-binder	Conc (M)	%Change inRFU	%Change inRFU	Average	St Dev	c-Myc -RiboTAC	Conc (M)	%Change inRFU	%Change inRFU	%Change inRFU	Average	St Dev		c-Myc-Ctr	Conc (M)	%Change inRFU	%Change inRFU	%Change inRFU	Average	St Dev
	4.88e-08	2.03463	-2.03463	0	2.8774		9.77e-09	0.359075	2.86768	-3.22676	-4.44089e-15	3.06305			9.77e-09	6.17592	-19.8915	13.7156	-7.10543e-15	17.6342
	9.77e-08	-2.47525	-13.0449	-7.7601	7.4739		1.95e-08	10.4083	-1.54452	-8.09641	0.25578	9.38278			1.95e-08	9.73154	-22.2476	24.8108	4.09824	24.0296
	1.95e-07	-0.26178	-11.1866	-5.72417	7.72499		3.91e-08	6.09936	10.423	6.21741	7.57993	2.46289			3.91e-08	7.56819	-2.52035	15.2363	6.76139	8.90579
	3.91e-07	-4.44249	-11.2695	-7.856	4.82743		7.81e-08	-1.73635	8.15052	7.5455	4.65322	5.54179			7.81e-08	-7.55391	7.9109	30.6583	10.3384	19.2214
	7.81e-07	-12.6924	-12.8817	-12.7871	0.13379		1.56e-07	-3.86129	-7.43237	6.24693	-1.68224	7.09521			1.56e-07	2.51321	17.0356	30.5084	16.6857	14.0009
	1.56e-06	-18.6667	-29.7185	-24.1926	7.81479		3.13e-07	-6.9454	-3.33005	-5.11559	-5.13035	1.80772			3.13e-07	-16.8928	-16.3787	24.0611	-3.07011	23.4977
	3.13e-06	-28.5055	-36.2993	-32.4024	5.51104		6.25e-07	-2.90212	-1.14609	-2.94638	-2.33153	1.02686			6.25e-07	-0.464087	-20.7483	-5.81893	-9.01042	10.5119
	6.25e-06	-46.3092	-54.8105	-50.5598	6.01138		1.25e-06	-61.7364	-56.9552	-62.1053	-60.2656	2.8728			1.25e-06	-62.1734	-93.9812	-89.8044	-81.9863	17.2851
	1.25e-05	-56.7389	-63.3171	-60.028	4.65149		2.5e-06	-85.1697	-86.1731	-85.0812	-85.4747	0.606515			2.5e-06	-67.2069	-77.4025	-81.8578	-75.4891	7.51052
	2.5e-05	-47.8643	-47.0841	-47.4742	0.551654		5e-06	-94.7467	-79.0605	-78.8244	-84.2105	9.12534			5e-06	-75.5391	-63.1586	-70.2699	-69.6559	6.213
							1e-05	-86.1141	-88.8883	-93.5662	-89.5229	3.76632
Bottom: Base Paired RNA
c-Myc-binder	Conc (M)	%Change inRFU	%Change inRFU	Average	St Dev	c-Myc -RiboTAC	Conc (M)	%Change inRFU	%Change inRFU	%Change inRFU	Average	St Dev		c-Myc-Ctr	Conc (M)	%Change inRFU	%Change inRFU	%Change inRFU	Average	St Dev
	1.95e-08	21.3202	-21.3202	-1.52302e-05	30.1513		9.77e-09	-5.59672	-4.71618	10.3129	-7.10543e-15	8.94208			9.77e-09	1.57251	3.73818	-5.31069	7.40149e-15	4.72494
	3.91e-08	25.7647	-21.6709	2.04688	33.542		1.95e-08	0.458391	-2.61265	10.0275	2.62443	6.5926			1.95e-08	9.14195	4.15111	-3.50151	3.26385	6.36826
	7.81e-08	18.9656	-21.1402	-1.08728	28.3591		3.91e-08	4.28496	2.33906	3.25222	3.29208	0.973562			3.91e-08	10.559	10.0688	6.08209	8.9033	2.4555
	1.56e-07	29.4233	-16.5624	6.43049	32.5168		7.81e-08	-0.954831	-2.16966	-1.47664	-1.53371	0.609422			7.81e-08	7.08917	5.90979	2.23796	5.07897	2.53007
	3.13e-07	24.1262	-14.7233	4.70145	27.4707		1.56e-07	0.3524	-2.47676	0.156723	-0.65588	1.57996			1.56e-07	14.7953	10.2233	14.0288	13.0158	2.44855
	6.25e-07	18.5461	-15.6723	1.43688	24.1961		3.13e-07	5.20356	0.602431	-3.30839	0.832533	4.26064			3.13e-07	9.543	6.31975	8.93103	8.26459	1.71185
	1.25e-06	27.813	-12.934	7.43949	28.8124		6.25e-07	5.18997	1.18403	-1.10702	1.75566	3.18718			6.25e-07	9.91137	2.09239	4.40957	5.47111	4.01613
	2.5e-06	1.08026	-22.8306	-10.8752	16.9075		1.25e-06	-2.46046	-1.93593	-8.60526	-4.33388	3.7084			1.25e-06	0.621875	1.04075	-3.31732	-0.551567	2.40436
	5e-06	-14.3639	-33.7123	-24.0381	13.6814		2.5e-06	-4.7352	-7.5997	-4.54224	-5.62571	1.71224			2.5e-06	9.48656	4.46601	-2.97569	3.65896	6.2702
	1e-05	0.642832	-22.17	-10.7636	16.1311		5e-06	-5.64293	-11.2768	-9.60267	-8.8408	2.89317			5e-06	-0.700104	-5.45031	-11.9533	-6.03456	5.64928
							1e-05	1.58625	1.25469	0.393166	1.07804	0.615848			1e-05	1.45962	-4.77596	-13.1683	-5.49488	7.34041
Raw Data & Calculations
Top: c-Myc IRES	Conc (M)	raw value			Percentage Change in Fluorescence			Percentage Change
c-Myc-binder	0	38490	38674	38582				Conc (M)	RFU	RFU
	4.88e-08	39367	37797		2.03463	-2.03463		4.88e-08	2.03463	-2.03463
	9.77e-08	37627	33549		-2.47525	-13.0449		9.77e-08	-2.47525	-13.0449
	1.95e-07	38481	34266		-0.26178	-11.1866		1.95e-07	-0.26178	-11.1866
	3.91e-07	36868	34234		-4.44249	-11.2695		3.91e-07	-4.44249	-11.2695
	7.81e-07	33685	33612		-12.6924	-12.8817		7.81e-07	-12.6924	-12.8817
	1.56e-06	31380	27116		-18.6667	-29.7185		1.56e-06	-18.6667	-29.7185
	3.13e-06	27584	24577		-28.5055	-36.2993		3.13e-06	-28.5055	-36.2993
	6.25e-06	20715	17435		-46.3092	-54.8105		6.25e-06	-46.3092	-54.8105
	1.25e-05	16691	14153		-56.7389	-63.3171		1.25e-05	-56.7389	-63.3171
	2.5e-05	20115	20416		-47.8643	-47.0841		2.5e-05	-47.8643	-47.0841
	Conc (M)	raw value				Percentage Change in Fluorescence				Change percentage
c-Myc -RiboTAC	0	6590	6882	6858	6776.67					Conc (M)	RFU	RFU	RFU
	9.77e-09	6801	6971	6558		0.359075	2.86768	-3.22676		9.77e-09	0.359075	2.86768	-3.22676
	1.95e-08	7482	6672	6228		10.4083	-1.54452	-8.09641		1.95e-08	10.4083	-1.54452	-8.09641
	3.91e-08	7190	7483	7198		6.09936	10.423	6.21741		3.91e-08	6.09936	10.423	6.21741
	7.81e-08	6659	7329	7288		-1.73635	8.15052	7.5455		7.81e-08	-1.73635	8.15052	7.5455
	1.56e-07	6515	6273	7200		-3.86129	-7.43237	6.24693		1.56e-07	-3.86129	-7.43237	6.24693
	3.13e-07	6306	6551	6430		-6.9454	-3.33005	-5.11559		3.13e-07	-6.9454	-3.33005	-5.11559
	6.25e-07	6580	6699	6577		-2.90212	-1.14609	-2.94638		6.25e-07	-2.90212	-1.14609	-2.94638
	1.25e-06	2593	2917	2568		-61.7364	-56.9552	-62.1053		1.25e-06	-61.7364	-56.9552	-62.1053
	2.5e-06	1005	937	1011		-85.1697	-86.1731	-85.0812		2.5e-06	-85.1697	-86.1731	-85.0812
	5e-06	356	1419	1435		-94.7467	-79.0605	-78.8244		5e-06	-94.7467	-79.0605	-78.8244
	1e-05	941	753	436		-86.1141	-88.8883	-93.5662		1e-05	-86.1141	-88.8883	-93.5662
	Conc (M)	raw value				Percentage Change in Fluorescence				Change percentage
c-Myc-Ctr	0	4783	4348	4875	4668.67					Conc (M)	RFU	RFU	RFU
	9.77e-09	4957	3740	5309		6.17592	-19.8915	13.7156		9.77e-09	6.17592	-19.8915	13.7156
	1.95e-08	5123	3630	5827		9.73154	-22.2476	24.8108		1.95e-08	9.73154	-22.2476	24.8108
	3.91e-08	5022	4551	5380		7.56819	-2.52035	15.2363		3.91e-08	7.56819	-2.52035	15.2363
	7.81e-08	4316	5038	6100		-7.55391	7.9109	30.6583		7.81e-08	-7.55391	7.9109	30.6583
	1.56e-07	4786	5464	6093		2.51321	17.0356	30.5084		1.56e-07	2.51321	17.0356	30.5084
	3.13e-07	3880	3904	5792		-16.8928	-16.3787	24.0611		3.13e-07	-16.8928	-16.3787	24.0611
	6.25e-07	4647	3700	4397		-0.464087	-20.7483	-5.81893		6.25e-07	-0.464087	-20.7483	-5.81893
	1.25e-06	1766	281	476		-62.1734	-93.9812	-89.8044		1.25e-06	-62.1734	-93.9812	-89.8044
	2.5e-06	1531	1055	847		-67.2069	-77.4025	-81.8578		2.5e-06	-67.2069	-77.4025	-81.8578
	5e-06	1142	1720	1388		-75.5391	-63.1586	-70.2699		5e-06	-75.5391	-63.1586	-70.2699
Bottom: Base Paired RNA
	Conc (M)	raw value			Percentage Change in Fluorescence			Change percentage
c-Myc-binder	0	14437.6	14189.8	14313.7				Conc (M)	RFU	RFU
	1.95313e-08	17365.4	11262		21.3202	-21.3202		1.95e-08	21.3202	-21.3202
	3.90625e-08	18001.6	11211.8		25.7647	-21.6709		3.91e-08	25.7647	-21.6709
	7.8125e-08	17028.4	11287.7		18.9656	-21.1402		7.81e-08	18.9656	-21.1402
	1.5625e-07	18525.2	11943		29.4233	-16.5624		1.56e-07	29.4233	-16.5624
	3.125e-07	17767	12206.2		24.1262	-14.7233		3.13e-07	24.1262	-14.7233
	6.25e-07	16968.3	12070.4		18.5461	-15.6723		6.25e-07	18.5461	-15.6723
	1.25e-06	18294.7	12462.4		27.813	-12.934		1.25e-06	27.813	-12.934
	2.5e-06	14468.3	11045.8		1.08026	-22.8306		2.5e-06	1.08026	-22.8306
	5e-06	12257.7	9488.21		-14.3639	-33.7123		5e-06	-14.3639	-33.7123
	1e-05	14405.7	11140.3		0.642832	-22.17		1e-05	0.642832	-22.17
	Conc (M)
c-Myc -RiboTAC	0	36983	36520	36883	36795.3					Conc (M)	RFU	RFU	RFU
	9.77e-09	34736	35060	40590		-5.59672	-4.71618	10.3129		9.77e-09	-5.59672	-4.71618	10.3129
	1.95e-08	36964	35834	40485		0.458391	-2.61265	10.0275		1.95e-08	0.458391	-2.61265	10.0275
	3.91e-08	38372	37656	37992		4.28496	2.33906	3.25222		3.91e-08	4.28496	2.33906	3.25222
	7.81e-08	36444	35997	36252		-0.954831	-2.16966	-1.47664		7.81e-08	-0.954831	-2.16966	-1.47664
	1.56e-07	36925	35884	36853		0.3524	-2.47676	0.156723		1.56e-07	0.3524	-2.47676	0.156723
	3.13e-07	38710	37017	35578		5.20356	0.602431	-3.30839		3.13e-07	5.20356	0.602431	-3.30839
	6.25e-07	38705	37231	36388		5.18997	1.18403	-1.10702		6.25e-07	5.18997	1.18403	-1.10702
	1.25e-06	35890	36083	33629		-2.46046	-1.93593	-8.60526		1.25e-06	-2.46046	-1.93593	-8.60526
	2.5e-06	35053	33999	35124		-4.7352	-7.5997	-4.54224		2.5e-06	-4.7352	-7.5997	-4.54224
	5e-06	34719	32646	33262		-5.64293	-11.2768	-9.60267		5e-06	-5.64293	-11.2768	-9.60267
	1e-05	37379	37257	36940		1.58625	1.25469	0.393166		1e-05	1.58625	1.25469	0.393166
	0	33421	33873	33691	33661.7					Conc (M)	RFU	RFU	RFU
c-Myc-Ctr	9.77e-09	34191	34920	31874		1.57251	3.73818	-5.31069		9.77e-09	1.57251	3.73818	-5.31069
	1.95e-08	36739	35059	32483		9.14195	4.15111	-3.50151		1.95e-08	9.14195	4.15111	-3.50151
	3.91e-08	37216	37051	35709		10.559	10.0688	6.08209		3.91e-08	10.559	10.0688	6.08209
	7.81e-08	36048	35651	34415		7.08917	5.90979	2.23796		7.81e-08	7.08917	5.90979	2.23796
	1.56e-07	38642	37103	38384		14.7953	10.2233	14.0288		1.56e-07	14.7953	10.2233	14.0288
	3.13e-07	36874	35789	36668		9.543	6.31975	8.93103		3.13e-07	9.543	6.31975	8.93103
	6.25e-07	36998	34366	35146		9.91137	2.09239	4.40957		6.25e-07	9.91137	2.09239	4.40957
	1.25e-06	33871	34012	32545		0.621875	1.04075	-3.31732		1.25e-06	0.621875	1.04075	-3.31732
	2.5e-06	36855	35165	32660		9.48656	4.46601	-2.97569		2.5e-06	9.48656	4.46601	-2.97569
	5e-06	33426	31827	29638		-0.700104	-5.45031	-11.9533		5e-06	-0.700104	-5.45031	-11.9533
	1e-05	34153	32054	29229		1.45962	-4.77596	-13.1683		1e-05	1.45962	-4.77596	-13.1683

## Sheet: Panel b
LEFT PANEL																	RIGHT PANEL
	Ctrl Probe	DMSO	5 mM c-Myc-Chem-CLIP	10 mM c-Myc-Chem-CLIP	20 mM c-Myc-Chem-CLIP													Ctrl Probe	10 mM c-Myc-Chem-CLIP	10 mM c-Myc-Chem-CLIP + 10 mM c-Myc-binder	10 mM c-Myc-Chem-CLIP + 50 mM c-Myc-binder
	1.04052	0.833378	1.37105	1.2825	1.68139													1.1346	1.27358	1.36323	1.17237
	0.910358	1.08606	1.31279	1.42776	0.945055													1.09733	1.39708	1.06685	0.955159
	1.19003	1.002	0.78843	1.43095	1.50001													0.950109	1.338	1.21566	0.842444
																		1.04052	1.68139	1.402	0.923113
																		0.910358	0.945055	1.37333	0.614065
																		1.19003	1.50001	1.26168	0.864491
																	Run 1															Run 2
Input					expression (2^-(CtcMyc-CtGAPDH))		Pull-Down					expression (2^-(CtcMyc-CtGAPDH))					Input					expression (2^-(CtcMyc-CtGAPDH))		Pull-Down					expression (2^-(CtcMyc-CtGAPDH))			Input					expression (2^-(CtcMyc-CtGAPDH))		Pull-Down					expression (2^-(CtcMyc-CtGAPDH))	normalized value
	cMYC Ct		GAPDH Ct					cMYC Ct		GAPDH Ct								cMYC Ct		GAPDH Ct					cMYC Ct		GAPDH Ct						cMYC Ct		GAPDH Ct					cMYC Ct		GAPDH Ct
ctrl probe	17.9699	18.1277	14.2657	14.3516	0.072994		ctrl probe	24.8877	24.7493	21.216	21.0305	0.0759519	1.04052				ctrl probe	17.9699	18.1277	14.2657	14.3516	0.072994		ctrl probe	24.8877	24.7493	21.216	21.0305	0.0759519	1.04052		ctrl probe	18.7599	18.8215	15.1387	15.2338	0.0831771			28.8564	28.7689	25.416	25.3634	0.0943728	1.1346
	18.1321		14.0426					24.7562		20.9824								18.1321		14.0426					24.7562		20.9824						18.7382		15.2474					28.8759		25.3278
	18.281		14.7465					24.6039		20.8931								18.281		14.7465					24.6039		20.8931						18.9663		15.3154					28.5745		25.3465
	18.4006	18.6024	14.8997	14.9491	0.079478			24.7629	24.6201	20.9724	20.8313	0.0723534	0.910358					18.4006	18.6024	14.8997	14.9491	0.079478			24.7629	24.6201	20.9724	20.8313	0.0723534	0.910358			18.7593	18.8791	14.8604	15.0752	0.0715975			31.4544	31.3193	27.6884	27.6493	0.0785663	1.09733
	18.4981		14.9403					24.7004		21.0042								18.4981		14.9403					24.7004		21.0042						18.7206		14.9861					31.0704		28.0423
	18.9086		15.0073					24.397		20.5174								18.9086		15.0073					24.397		20.5174						19.1576		15.379					31.433		27.2172
	18.5097	18.5664	14.9066	14.9917	0.0839255			23.5175	22.9992	19.7525	19.6755	0.0998739	1.19003					18.5097	18.5664	14.9066	14.9917	0.0839255			23.5175	22.9992	19.7525	19.6755	0.0998739	1.19003			18.8435	18.9617	14.6559	15.0139	0.0648014			31.4146	31.7396	27.8213	27.7179	0.0615683	0.950109
	18.4279		14.966					23.1176		19.9839								18.4279		14.966					23.1176		19.9839						18.798		14.9661					31.8503		27.9146
	18.7616		15.1023					22.3625		19.2899								18.7616		15.1023					22.3625		19.2899						19.2436		15.4196					31.9539		27.4179
DMSO	18.2583	18.4042	14.9113	15.0465	0.0975549		dmso	23.2538	23.1797	19.7307	19.5591	0.0813001	0.833378				10 uM	18.7923	18.6866	14.7269	14.7911	0.0671951		20 uM	27.8309	27.4514	24.3944	24.3055	0.112981	1.68139		20 uM	18.8806	18.8934	15.251	15.1279	0.0735308			29.0364	28.7647	25.2021	25.3481	0.0936475	1.27358
	18.3055		15.0592					23.1987		19.447								18.6801		14.8262					27.5078		24.2709						18.8194		14.9581					28.8656		26.0462
	18.6488		15.169					23.0866		19.4995								18.5873		14.8201					27.0154		24.2513						18.9802		15.1746					28.3922		24.7961
	17.9294	18.2426	14.7189	14.6957	0.0855648			23.017	22.9674	19.6132	19.5397	0.0929288	1.08606					18.0855	18.0824	14.6581	14.805	0.103134			29.6815	30.0117	26.2898	26.6528	0.0974675	0.945055			18.6977	18.8373	14.9765	15.0042	0.0701646			29.6871	29.5945	26.3121	26.2438	0.0980258	1.39708
	18.2149		14.4737					23.0703		19.7073								17.946		14.6603					30.3675		26.9205						18.7133		14.9064					29.6736		26.3615
	18.5833		14.8947					22.815		19.2985								18.2157		15.0966					29.9861		26.748						19.1009		15.1297					29.423		26.0579
	17.7021	17.8407	14.1588	14.2646	0.0838477			24.6914	24.3369	20.77	20.7637	0.0840153	1.002					18.7692	18.8678	14.9355	15.089	0.0728587			24.084	24.0564	20.89	20.8626	0.109289	1.50001			18.7125	18.9084	14.7773	14.874	0.0610282			27.8993	27.8007	24.4687	24.1864	0.0816559	1.338
	17.4624		14.0991					24.3832		21.0765								18.7382		14.9114					24.1187		20.9776						18.6978		14.7772					27.836		24.1525
	18.3577		14.5359					23.9359		20.4444								19.0958		15.4201					23.9666		20.7203						19.3149		15.0677					27.6667		23.9379
5 uM	18.2506	18.2356	14.1641	14.185	0.0603444		5 uM	24.0471	24.0456	20.6204	20.4503	0.082735	1.37105				10 uM/with 10 uM binder	17.486	17.8706	14.263	14.5738	0.101756		20 uM/with 10 uM binder	27.9011	27.9566	25.3473	25.1473	0.142662	1.402		20 uM/with 10 uM binder	18.8218	19.0563	15.2243	15.1078	0.0647672			27.5986	27.6249	24.1518	24.1234	0.0882924	1.36323
	18.2322		14.1883					24.0593		20.4954								18.0404		14.8131					27.8793		25.1259						19.1005		14.9719					27.8744		24.0461
	18.2241		14.2025					24.0305		20.235								18.0854		14.6451					28.0895		24.9687						19.2467		15.127					27.4018		24.1722
	18.4269	18.5366	14.6211	14.6949	0.0697474			25.7136	25.3543	21.8088	21.9052	0.0915635	1.31279					18.6932	18.6352	14.724	14.8645	0.0732663			22.1948	22.2284	19.0237	18.9154	0.100619	1.37333			18.9573	18.9715	14.6845	15.0363	0.065368			27.3483	27.5797	23.7315	23.7378	0.0697377	1.06685
	18.5053		14.596					25.4925		22.2793								18.6706		14.5724					22.3684		19.149						18.8608		14.9462					28.2875		23.8602
	18.6777		14.8677					24.8569		21.6276								18.5417		15.2971					22.1219		18.5734						19.0964		15.4781					27.1034		23.6217
	18.5619	18.7907	15.0531	15.0249	0.0735165			24.5328	24.5264	20.5272	20.4176	0.0579626	0.78843					18.7513	18.579	15.1203	15.2562	0.0999438			22.9745	22.7908	19.8281	19.8034	0.126097	1.26167			18.665	18.8154	14.888	15.1346	0.0779793			26.0641	25.9149	22.945	22.5159	0.0947964	1.21566
	18.6143		14.9245					24.5961		20.6413								18.2515		15.2025					22.7817		19.7116						18.5778		15.0276					26.0802		22.5794
	19.1959		15.0972					24.4502		20.0844								18.7341		15.4458					22.6161		19.8705						19.2033		15.4881					25.6004		22.0233
10 uM	18.6905	18.6961	14.6816	14.7365	0.064273		10 uM	24.4028	24.0912	20.8642	20.4905	0.0824304	1.2825				10 uM/with 50 uM binder	18.2379	18.2081	14.5292	14.4585	0.0743421		20 uM/with 50 uM binder	24.3984	24.2646	20.4953	20.3995	0.0686262	0.923113		20 uM/with 50 uM binder	19.0615	18.9644	15.1718	15.2068	0.0739369			27.3313	27.0007	23.4521	23.4725	0.0866811	1.17237
	18.6662		14.9383					24.0026		20.4983								17.9541		14.4717					24.2623		20.3336						18.5646		14.8162					26.8345		23.8195
	18.7316		14.5894					23.8681		20.109								18.4325		14.3745					24.1332		20.3697						19.267		15.6323					26.8362		23.146
	18.2395	18.3726	14.797	14.6981	0.0783162			25.8063	25.6647	22.2065	22.5039	0.111817	1.42776					18.2216	18.3388	14.4513	14.6222	0.0760655			27.8478	27.711	23.3759	23.2908	0.0467092	0.614065			18.6335	18.8277	15.0391	15.1685	0.0791519			28.5855	28.1755	24.5074	24.4501	0.0756026	0.955159
	18.192		14.5665					25.7624		23.2493								18.2929		14.5616					27.7188		23.3399						18.634		14.9167					28.4062		24.7866
	18.6864		14.7308					25.4254		22.056								18.5019		14.8538					27.5662		23.1566						19.2156		15.5497					27.5348		24.0563
	18.5656	18.6797	14.509	14.7995	0.0679107			23.0627	22.6681	19.8019	19.3049	0.0971768	1.43095					17.7099	17.9312	14.5863	14.6622	0.103735			28.9645	28.5602	24.9974	25.0811	0.0896781	0.864491			18.9617	18.979	14.9618	15.2089	0.0732973			31.2187	31.3869	27.347	27.3694	0.0617489	0.842444
	18.5782		14.6516					22.6933		19.2987								17.8117		14.5152					28.72		25.3119						19.0012		14.9903					31.7332		27.3751
	18.8953		15.2379					22.2483		18.8139								18.272		14.885					27.996		24.9339						18.9742		15.6747					31.2087		27.3862
20 uM	18.7923	18.6866	14.7269	14.7911	0.0671951		20 uM	27.8309	27.4514	24.3944	24.3055	0.112981	1.68139
	18.6801		14.8262					27.5078		24.2709
	18.5873		14.8201					27.0154		24.2513
	18.0855	18.0824	14.6581	14.805	0.103134			29.6815	30.0117	26.2898	26.6528	0.0974675	0.945055
	17.946		14.6603					30.3675		26.9205
	18.2157		15.0966					29.9861		26.748
	18.7692	18.8678	14.9355	15.089	0.0728587			24.084	24.0564	20.89	20.8626	0.109289	1.50001
	18.7382		14.9114					24.1187		20.9776
	19.0958		15.4201					23.9666		20.7203

## Sheet: Panel c
LEFT PANEL											RIGHT PANEL
	DMSO	100 nM	1 mM	10 mM							DMSO	c-Myc-binder
	0.924475	1.13121	1.05651	1.14941							0.897125	0.936685
	1.08154	1.02285	1.00949	1.06068							1.13818	1.09733
	0.993985	1.02655	1.16164	1.15634							0.964694	1.1074
																0.910159
	cMyc Ct		GAPDH Ct		expression (2^-(CtcMyc-CtGAPDH))	normalized value								cMyc	GAPDH	expression (cMyc intensity/GAPDH intensity)	Normalized
DMSO	20.3682	20.0752	16.8826	16.9076	0.111294	0.924475		0.120386	average vehicle expression				DMSO	10739	13152	0.816526	0.897125
	19.9924		16.8863											12922	12473.9	1.03593	1.13818
	19.8648		16.9539											9947	11328.8	0.878025	0.964694
	20.0788	20.0253	17.0451	17.0842	0.130202	1.08154							Binder	11192	13128	0.852532	0.936685
	19.9597		17.0461											13915	13932.5	0.998742	1.09733
	20.0375		17.1614											13190.5	13087	1.00791	1.1074
	19.8716	19.9012	16.9198	16.8383	0.119662	0.993985
	19.963		16.7623
	19.8691		16.8327
cMyc-binder 100 nM	19.4054	19.4374	16.5617	16.561	0.136181	1.13121
	19.4522		16.4893
	19.4547		16.632
	23.1511	23.1886	20.0874	20.1669	0.123137	1.02285
	23.1996		20.1443
	23.215		20.269
	19.5663	19.6008	16.6572	16.5843	0.123582	1.02655
	19.5389		16.5823
	19.6971		16.5134
cMyc-binder 1 uM	19.5286	19.5629	16.5678	16.588	0.127189	1.05651
	19.6308		16.5915
	19.5293		16.6046
	19.4739	19.5659	16.5369	16.5252	0.121528	1.00949
	19.6724		16.5203
	19.5513		16.5185
	19.8589	20.0136	17.146	17.1755	0.139845	1.16164
	20.2323		17.206
	19.9496		17.1746
cMyc-binder 10 uM	19.4289	19.4526	16.6292	16.5992	0.138373	1.14941
	19.4827		16.5933
	19.4461		16.5752
	19.4041	19.4683	16.5012	16.4991	0.127691	1.06068
	19.505		16.5104
	19.4959		16.4855
	19.4078	19.3833	16.5279	16.5386	0.139207	1.15634
	19.373		16.5669
	19.3692		16.5211

## Sheet: Panel d
LEFT PANEL											MIDDLE PANEL								RIGHT PANEL
WT MYC	RiboTAC						control				MUTANT MYC
RNase L	-	-	+	+	+	-	+	-			RNase L	-	-	+	+	+	-			cMyc-RiboTAC (uM)			155-RiboTAC (uM)			buffer
Compound	0	RNase A	0	2	10	10	10	10			Compound	0	RNase A	0	2	10	10			0	2	10	0	0.1	0.5	0
	65.628	124.312	70.263	72.926	82.045	64.205	65.001	64.054				60.81	117.799	64.584	64.136	62.537	60.968			77.873	74.782	77.769	72.435	76.876	74.034	63.947
	60.983	130.138	68.163	75.232	85.976	62.203	68.515	61.121				61.609	124.003	68.638	69.764	64.379	62.922			79.381	81.039	80.132	75.911	74.365	75.519	64.425
	63.858	129.701	66.641	74.708	83.441	64.128	67.975	62.115				60.697	121.017	65.083	66.807	67.152	61.018			78.039	83.955	79.197	76.456	74.577	71.851	68.713
Average	63.4897	128.05									Average	61.0387	120.94							155 RNA Max. signal			MYC RNA Max. signal - from left panel		buffer background
RNase A minus background (maximum signal achievable)	64.5607										RNase A minus background (maximum signal achievable)	59.901								104.867			64.5607		65.695
		subtract background	6.77333	9.43633	18.5553	0.715333	1.51133	0.564333					subtract background	3.54533	3.09733	1.49833	-0.0706667		subtract background	12.178	9.087	12.074	6.74	11.181	8.339
			4.67333	11.7423	22.4863	-1.28667	5.02533	-2.36867						7.59933	8.72533	3.34033	1.88333			13.686	15.344	14.437	10.216	8.67	9.824
			3.15133	11.2183	19.9513	0.638333	4.48533	-1.37467						4.04433	5.76833	6.11333	-0.0206667			12.344	18.26	13.502	10.761	8.882	6.156
		Normalized	10.4914	14.6162	28.7409	1.108	2.34095	0.874113					Normalized	5.91865	5.17075	2.50135	-0.117972		Normalized	11.6128	8.66529	11.5137	10.4398	17.3186	12.9165
			7.23867	18.1881	34.8298	-1.99296	7.78389	-3.6689						12.6865	14.5663	5.57642	3.14408			13.0509	14.6319	13.767	15.8239	13.4292	15.2167
			4.8812	17.3764	30.9032	0.988734	6.94747	-2.12926						6.7517	9.62978	10.2057	-0.0345014			11.7711	17.4126	12.8754	16.668	13.7576	9.53522
																				155 RNA (same data as Ext. Data. Fig 3f)
																			Compound	0	RNase A
																				72.834	175.826
																				71.916	176.964
																				72.294	178.854
																			Average	72.348	177.215
																			RNase A minus background (maximum signal achievable)	104.867

## Sheet: Panel f
LEFT PANEL												MIDDLE PANEL									RIGHT PANEL
DMSO	cMyc-amide 100nM	cMyc-amide 1uM	cMyc-amide 10uM									DMSO	Ac-RiboTAC	c-Myc-amide binder							DMSO	c-Myc-Ctr
0.774476	0.954854	1.01213	0.924318									0.913656	0.825873	1.12878							0.900148	0.856873
1.09006	0.861582	0.866077	0.902204									1.12344	0.937416	1.17577							1.07963	0.891471
1.13546	0.812738	0.993344	0.990451									0.9629	0.818427	1.24867							1.02022	0.821493
Left panel												middle panel									right panel
	cMYC		GAPDH		expression (2^-(CtcMyc-CtGAPDH))	Normalized							cMYC		GAPDH	cMyc/GAPDH	Normalized to average DMSO	Average	St Dev			cMYC		GAPDH	cMyc/GAPDH	Normalized to average DMSO	Average	St Dev
DMSO	18.6804	18.6134	15.7919	15.7664	0.138982	0.774476		0.179453	average vehicle expression			DMSO	14556.8	1	13529.1	1.07596	0.913656	1	0.109704		DMSO	11582	7	9602.3	1.20617	0.900148	1	0.0914344
	18.6037		15.7152										19354.1	2	14628.8	1.32302	1.12344					16520.8	8	11419.8	1.44668	1.07963
	18.5562		15.7921										18022.6	3	15893.6	1.13395	0.9629					14333.9	9	10485.2	1.36707	1.02022
	18.6116	18.6397	16.1522	16.2858	0.195614	1.09006						Ac-RiboTAC	20110.8	4	20677.7	0.972583	0.825873	0.860572	0.0666533		c-Myc-Ctr	11846	10	10317.2	1.14819	0.856873	0.856612	0.0349895
	18.7991		16.4001										18460.7	5	16722.6	1.10394	0.937416					12883.3	11	10785.1	1.19455	0.891471
	18.5085		16.3051										15992.8	6	16593.2	0.963814	0.818427					13953.4	12	12675.9	1.10078	0.821493
	18.3289	18.1556	15.7913	15.8606	0.203762	1.13546						c-Myc-amide binder	16612.5	7	12497.2	1.3293	1.12878	1.18441	0.0604105
	18.1688		15.9461										19023.2	8	13738.7	1.38464	1.17577								1.33997	average DMSO
	17.9691		15.8444										16716.8	9	11368.2	1.47049	1.24867
cMyc-amide 100nM	18.8309	18.7715	16.0549	16.2265	0.171351	0.954854
	18.7918		16.51													1.17764	average DMSO
	18.6918		16.1146
	18.7007	18.6999	16.0271	16.0066	0.154613	0.861582
	18.7665		16.0138
	18.6326		15.9791
	18.7451	18.8134	16.1072	16.036	0.145848	0.812738
	18.9565		16.1165
	18.7387		15.8842
cMyc-amide 1uM	18.4121	18.3114	15.8129	15.8504	0.181629	1.01213
	18.2715		15.9562
	18.2504		15.7822
	18.8344	18.6643	15.9354	15.9785	0.15542	0.866077
	18.6314		15.9707
	18.5271		16.0295
	18.7027	18.6495	16.1784	16.1616	0.178258	0.993344
	18.8273		16.0632
	18.4186		16.2431
cMyc-amide 10uM	18.1472	18.2103	15.6622	15.6184	0.165871	0.924318
	18.1738		15.5466
	18.3097		15.6463
	19.0055	18.7696	16.0224	16.1428	0.161903	0.902204
	18.8693		16.232
	18.434		16.1741
	19.191	18.9911	16.4881	16.4989	0.177739	0.990451
	19.1931		16.5145
	18.5891		16.494

## Sheet: Panel g
	0.888168	0.619862	1.00938	1.12959
	0.986645	0.617427	0.924351	1.2047
	1.12519	0.584335	1.06627	1.12447
	cMyc Ct		GAPDH Ct		expression (2^-(CtcMyc-CtGAPDH))	normalized value
RNase L siRNA with Vehicle	20.9789	20.8877	14.6461	14.6724	0.0134584	1.00938
	20.8578		14.9224
	20.8265		14.4486
	20.4434	20.6653	14.3	14.323	0.0123247	0.924351
	20.8913		14.4516
	20.6612		14.2174
	20.6084	20.668	14.759	14.5317	0.0142169	1.06627		0.0133333	average RNase L siRNA with Vehicle
	20.4839		14.1255
	20.9117		14.7107
Control siRNA with Vehicle	19.8009	19.6129	15.0169	14.9959	0.0407517	0.888168
	19.6821		15.0261
	19.3556		14.9447
	20.2692	20.3708	15.9954	15.9055	0.0452701	0.986645
	20.5737		15.9692
	20.2696		15.752
	19.7559	19.3277	15.097	15.052	0.0516268	1.12519		0.0458828	average control L siRNA with Vehicle
	19.8442		15.0544
	18.383		15.0045
RNase L siRNA with c-Myc-RiboTAC	20.7013	20.276	14.2501	14.223	0.0150612	1.12959
	20.1697		14.2685
	19.957		14.1504
	20.6181	21.3024	15.5268	15.3423	0.0160627	1.2047
	21.4097		15.4453				Normalized to average RNase L siRNA with Vehicle
	21.8796		15.0547
	20.1437	20.9764	15.0805	14.9168	0.0149929	1.12447
	21.2235		14.9274
	21.5621		14.7426
Control siRNA with cMyc-RiboTAC	20.0646	19.9747	14.4379	14.8388	0.028441	0.619862
	20.1764		15.1284
	19.683		14.95
	19.4891	19.4307	14.2898	14.2892	0.0283293	0.617427
	19.6675		14.2773				Normalized to average control L siRNA with Vehicle
	19.1356		14.3003
	19.999	19.9404	14.7498	14.7193	0.026811	0.584335
	20.3427		14.9884
	19.4794		14.4198

## Sheet: Panel h
TOP PANEL									BOTTOM PANEL
		MZ1			RiboTAC						MZ1			RiboTAC
	DMSO	0.1	1	10	0.1	1	10			DMSO	0.1	1	10	0.1	1	10
	3.328	2.359	1.859	0.902	3.613	2.411	same as Fig 5e			3032.69	2504.67	3622.58	4220.46	2933.23	3063.53	same as Fig 5e
	3.75	2.525	0.897	1.129	3.825	2.4				3024.53	2981.78	3582.11	4436.79	3109.41	2194.26
	2.953	2.831	1.297	1.783	3.725	2.479				2885.75	3165.42	3720.66	4922.52	2806.8	3565.94
Average DMSO	3.34367								Average DMSO	2980.99
	0.995315	0.705513	0.555976	0.269764	1.08055	0.721065				1.01734	0.840215	1.21523	1.41579	0.983977	1.02769
	1.12152	0.755159	0.268268	0.337653	1.14395	0.717775				1.01461	1.00026	1.20165	1.48836	1.04308	0.736085
	0.883162	0.846675	0.387898	0.533247	1.11405	0.741402				0.96805	1.06187	1.24813	1.6513	0.941568	1.19623

## Sheet: Panel i
LEFT PANEL													MIDDLE PANEL						RIGHT PANEL
	DMSO	1 uM c-Myc-RiboTAC	5 uM c-Myc-RiboTAC	10 uM c-Myc-RiboTAC									DMSO	1 uM c-Myc-RiboTAC	10 uM c-Myc-RiboTAC
	1.04119	0.996762	0.83911	0.617131									1.07758	0.726525	0.521731					DAY 0			DAY 2
	1.04778	0.886947	0.841799	0.557513									0.922416	0.680706	0.466415				UNTREATED	1.0281	0.98062	0.991279	1.0281	0.98062	0.991279
	0.911028	0.787551	0.768545	0.635017										0.537323	0.51446				c-Myc-RiboTAC	1.04279	0.992713	0.964499	0.791344	0.835271	0.806202
														Intensity					reading value	DAY 0			DAY 2
	cMyc		GAPDH		expression (2^-(CtcMyc-CtGAPDH))	normalized value								cMyc	GAPDH	expression (cMyc intensity/GAPDH intensity)	normalized value		UNTREATED	0.3183	0.3036	0.3069	0.3183	0.3036	0.3069
DMSO	21.0349	20.9929	21.6932	21.7582	1.69966	1.04119							DMSO	22417.9	17906.3	1.25195	1.07758		c-Myc-RiboTAC	0.322847	0.307344	0.298609	0.245	0.2586	0.2496
	20.9757		21.7721											18988.2	17718.2	1.07168	0.922416		Average DMSO	0.3096			0.3096
	20.9682		21.8092																	1.0281	0.98062	0.991279	1.0281	0.98062	0.991279
	20.9683	20.8338	21.6447	21.6082	1.71043	1.04779							c-Myc-RiboTAC 1 uM	12997.6	15398.4	0.844087	0.726525			1.04279	0.992713	0.964499	0.791344	0.835271	0.806202
	20.9033		21.7193											13391.5	16932.9	0.790854	0.680706
	20.63		21.4607											9648.6	15455.8	0.62427	0.537323
	20.505	20.9053	21.6106	21.4779	1.48718	0.911028		1.63242	average expression for DMSO				c-Myc-RiboTAC 10 uM	11896.6	19626.3	0.606155	0.521731
	21.2718		21.539											10297.9	19003.7	0.541888	0.466415
	20.9393		21.2842											9359.72	15659.4	0.597708	0.51446
1uM cMyc-RiboTAC	21.316	21.1733	21.9621	21.8756	1.62714	0.996762
	21.1628		21.9519													1.16182	average DMSO
	21.041		21.7129
	21.4299	21.0745	21.6316	21.6084	1.44787	0.886947
	21.117		21.7655
	20.6766		21.4282
	21.7331	21.1799	21.5654	21.5424	1.28562	0.787551
	21.0437		21.5704
	20.763		21.4914
5uM cMyc-RiboTAC	21.1802	21.1057	21.6718	21.5596	1.36978	0.83911
	21.1152		21.557
	21.0216		21.4501
	21.5644	21.0789	21.6117	21.5375	1.37417	0.841799
	20.9572		21.5847
	20.7151		21.416
	21.1502	21.0758	21.5052	21.4031	1.25459	0.768545
	21.1492		21.52
	20.9282		21.184
10uM cMyc-RiboTAC	21.5418	21.5123	21.5268	21.5229	1.00742	0.617131
	21.5533		21.5586
	21.4417		21.4834
	21.7421	21.63	21.6794	21.4941	0.910097	0.557513
	21.5769		21.4967
	21.5709		21.306
	21.7006	21.6257	21.6728	21.6776	1.03661	0.635017
	21.5902		21.8027
	21.5864		21.5573

## Sheet: Panel j
	Control Guide CRISPR		RNase L Guide CRISPR
	Vehicle	10 uM c-Myc-RiboTAC	Vehicle	10 uM c-Myc-RiboTAC
	0.890045	0.584986	0.958301	0.973165
	1.03474	0.676415	1.05003	0.875977
	1.07521	0.634095	0.99167	0.862456
Control Guide CRISPR										RNase L Guide CRISPR
					expression (2^-(CtcMyc-CtGAPDH))	normalized value
	cMyc Ct		GAPDH Ct								cMyc Ct		GAPDH Ct		expression (2^-(CtcMyc-CtGAPDH))	normalized value
Vehicle	19.8864	20.0051	16.9249	16.8878	0.115235	0.890045				Vehicle	20.7949	20.7869	16.4924	16.4842	0.0506703	0.958301
	19.8629		16.8475								20.7937		16.6663
	20.266		16.8908								20.7721		16.2938
	19.5376	19.4785	16.6314	16.5784	0.133969	1.03474					19.9869	19.8431	15.8173	15.6723	0.0555205	1.05003
	19.5385		16.7436								19.8218		15.5957
	19.3593		16.3603								19.7206		15.6039
	19.5258	19.4013	16.246	16.5566	0.139209	1.07521					19.6647	19.5823	15.3202	15.329	0.0524348	0.99167
	19.5012		16.4603								19.506		15.4395
	19.1768		16.9635								19.5761		15.2272
c-Myc-RiboTAC 10 uM	20.0129	20.3134	16.8325	16.5906	0.0757386	0.584986				c-Myc-RiboTAC 10 uM	20.5378	20.364	16.1359	16.0835	0.0514563	0.973165
	20.0886		16.8621								20.3892		16.1156
	20.8387		16.0771								20.1651		15.9992
	20.0741	20.0394	16.4628	16.526	0.087576	0.676415					20.8611	20.854	16.5506	16.4217	0.0463175	0.875977
	19.8676		16.6972								20.9227		16.3694
	20.1764		16.4182								20.7781		16.345
	20.6135	20.5705	17.14	16.964	0.0820967	0.634095					20.989	20.5782	16.0614	16.1234	0.0456025	0.862456
	20.5582		17.3454								20.0599		16.1999
	20.5399		16.4065								20.6856		16.109
					0.129471	average Expression in Vehicle-treated									0.0528752	average Expression in Vehicle-treated

## Sheet: Panel k
LEFT PANEL (qPCR)						luciferase mRNA						Delta Ct					AVG
20.8977	21.131	21.9348	21.4793		WT	Vehicle	20.6522	21.3659	21.5721	21.0873		4.66648	4.82574	5.06457	4.91334		4.86753
20.8175	21.1332	21.1132	21.3479
20.2413	21.8336	21.6681	20.4348
21.6937	21.9643	21.9264	20.901		WT	RiboTAC	21.5043	21.7232	21.5305	21.3795		5.37658	5.6481	5.50607	5.28911
21.5437	21.7017	21.8184	21.5753
21.2755	21.5037	20.8468	21.6623
21.2757	20.4798	20.7124	20.63		Mutant	Vehicle	21.2043	20.4229	20.5545	20.6501		4.83094	4.90821	4.59232	4.72534		4.7642
21.237	20.4821	20.5178	20.6794
21.1002	20.3067	20.4333	20.6409
21.43	21.7491	21.8513	21.5599		Mutant	RiboTAC	21.2556	21.3928	21.3741	21.6142		4.80525	4.85378	4.6209	4.93759
21.3876	20.9082	21.2255	21.7172
20.949	21.5211	21.0456	21.5655			GAPDH						Normalized				Average	St Dev
15.9484	17.0923	16.494	16.3786		WT	Vehicle	15.9857	16.5402	16.5075	16.1739		1.14954	1.02939	0.872339	0.968744	1.005	0.116046	WT - Vehicle
15.9428	16.6636	16.6913	15.9808
16.0659	15.8647	16.3372	16.1624
16.1635	16.4972	15.9715	16.4606		WT	RiboTAC	16.1277	16.0751	16.0245	16.0904		0.702685	0.582136	0.642364	0.746609	0.668448	0.0716737	WT - RiboTAC
16.2943	16.1922	16.1713	16.0193
15.9254	15.536	15.9306	15.7914
16.2811	15.3008	15.923	15.886		Mutant	Vehicle	16.3734	15.5147	15.9622	15.9248		0.954793	0.905003	1.12653	1.0273	1.00341	0.0962229	Mutant - Vehicle
16.4762	15.9942	16.1232	16.0656
16.3628	15.2489	15.8403	15.8227
16.5651	16.6285	16.7531	16.8605		Mutant	RiboTAC	16.4503	16.539	16.7532	16.6766		0.971954	0.939797	1.10443	0.886759	0.975735	0.0927093	Mutant - RiboTAC
16.4626	16.5487	17.0358	16.7547
16.3232	16.4399	16.4708	16.4146
RIGHT PANEL (LUCIFERASE)
		Click Beetle									Click Beetle
WT	vehicle	9661.3	8291.17	8353.19	9816.99				Mutant	vehicle	3661.64	2792.69	2387.8	2540.73
	RiboTAC	4641.23	2996.99	4303.02	3540.63					RiboTAC	3054.61	2731.02	2616.88	3169.5
		Renilla									Renilla
WT	vehicle	3154.6	4098.97	3497.04	3838.01				Mutant	vehicle	2783.01	2389.09	2738.71	2320.83
	RiboTAC	2855.06	2519.87	2567.01	2225.7					RiboTAC	2963.01	2612.43	2705.59	2475.42
		Ratio Click Beetle/Renilla									Ratio Click Beetle/Renilla
WT	vehicle	3.06261	2.02274	2.38865	2.55784				Mutant	vehicle	1.31572	1.16893	0.871872	1.09475
	RiboTAC	1.62562	1.18934	1.67627	1.5908					RiboTAC	1.03091	1.04539	0.967212	1.28039
	AVG	2.50796								AVG	1.11282
		Normalized				Average	St Dev				Normalized				Average	St Dev
WT	vehicle	1.22115	0.80653	0.952427	1.01989	1	0.172239		Mutant	vehicle	1.18233	1.05043	0.783482	0.983763	1	0.166263
	RiboTAC	0.648184	0.474227	0.668382	0.6343	0.606273	0.089136			RiboTAC	0.9264	0.939413	0.869156	1.15058	0.971388	0.123301

[truncated: 2 more sheets: Panel l,m, Panel n]
